# Supplementary material for: The impact of performance feedback on corporate ESG performance: Mediating role of environmental strategy
Source: PLoS One. 2024 Mar 7;19(3):e0298471. doi: 10.1371/journal.pone.0298471 (PMC10919747; doi:10.1371/journal.pone.0298471)
Supplement: S1 Data — (XLSX) [file pone.0298471.s001.xlsx]

## Sheet: Sheet2
stkcd	ShortName	year	IndustryCode	hexun	huazheng1	enstrapro	roa	age	size	lev	board	growth	highnews	highind	highpo	gaps	gapl
2	万科A	2009	K70	80.3	6	0.00266667	0.046727	18	25.6477	0.670017	10	1.4999	1	0	0	0	-0.0032314
2	万科A	2010	K70	83.93	6	0.00215138	0.040993	19	26.0969	0.746861	11	4.04683	1	0	0	0	-0.0013136
2	万科A	2011	K70	81.81	6	0.00110693	0.03916	20	26.4143	0.770997	11	3.55757	1	0	0	0	-0.0052484
2	万科A	2012	K70	84.27	6	0.00169432	0.041348	21	26.6603	0.783163	11	2.69927	1	0	0	0	-0.0010174
2	万科A	2013	K70	83.46	6	0.0010237	0.038183	22	26.8954	0.77997	11	2.26917	1	0	0	0	-0.0041629
2	万科A	2014	K70	83.41	6	0.00102351	0.037937	23	26.9546	0.772046	11	2.7537	1	0	0	0	-0.0052572
2	万科A	2015	K70	84.7	6	0.000735735	0.04245	24	27.1388	0.777015	11	2.95347	1	0	0	0.0051891	0
2	万科A	2016	K70	80.14	6	0.00105637	0.034129	25	27.4455	0.805367	11	1.92058	1	0	0	0	-0.0049534
2	万科A	2017	K70	83.49	6	0.00164534	0.031929	26	27.784	0.839813	11	1.66011	1	0	0	0	-0.0040203
2	万科A	2018	K70	83.74	6	0.00123486	0.032234	27	28.0554	0.845856	11	0.736779	1	0	0	0	-0.0023111
2	万科A	2019	K70	85.66	7	0.00102122	0.031869	28	28.1791	0.84359	10	0.701988	1	0	0	0	-0.0036655
2	万科A	2020	K70	86.21	7	0.00107026	0.031724	29	28.2565	0.812835	11	0.866897	1	0	0	0	-0.0023532
2	万科A	2021	K70	86.72	7	0.00101354	0.019637	30	28.293	0.797398	11	0.737124	1	0	0	0	-0.0138983
6	深振业A	2009	K70	77.53	5	0.000984288	0.046098	17	22.7073	0.698577	9	7.37763	0	0	0	0.0125989	0
6	深振业A	2010	K70	77.84	5	0.00072239	0.057942	18	22.8713	0.701421	9	3.26523	1	0	0	0.0169076	0
6	深振业A	2011	K70	82.85	6	0.00120683	0.052165	19	22.8422	0.652855	9	0.341916	1	0	0	0	-0.004517
6	深振业A	2012	K70	80.72	6	0.000655768	0.067381	20	22.9579	0.620165	9	1.03996	1	0	0	0.0180662	0
6	深振业A	2013	K70	80.09	6	0.000552995	0.070024	21	23.0227	0.579972	9	5.75093	1	0	0	0.0082385	0
6	深振业A	2014	K70	81.06	6	0.000374579	0.043601	22	23.1874	0.64142	9	9.60123	1	0	0	0	-0.0220266
6	深振业A	2015	K70	79.01	5	0.000380872	0.034541	23	23.2651	0.646151	8	3.76894	1	0	0	0	-0.0198946
6	深圳业A	2016	K70	81.37	6	0.000707547	0.061037	24	23.3012	0.610499	8	6.98913	1	0	0	0.0182971	0
6	深振业A	2017	K70	83.74	6	0.000420377	0.062442	25	23.2989	0.565648	7	0.423709	0	0	0	0.0075509	0
6	深振业A	2018	K70	82.34	6	0.000656219	0.068194	26	23.3287	0.528236	7	0.705259	0	0	0	0.0098593	0
6	深振业A	2019	K70	82.77	6	0.000488759	0.053544	27	23.4798	0.544612	7	0.750509	0	0	0	0	-0.0076833
6	深振业A	2020	K70	83.39	6	0.000550704	0.058497	28	23.4599	0.492185	9	2.31466	0	0	0	0	-0.0027403
6	深振业A	2021	K70	80.68	6	0.000636943	0.023452	29	23.8846	0.65322	8	-0.051051	0	0	0	0	-0.0306531
8	ST 宝利来	2009	I64	72.35	4	0.000242738	0.003948	17	18.1901	0.076589	8	-0.10911	0	1	0	0	-0.0095664
8	ST 宝利来	2010	F51	71.87	4	0.000250109	0.011407	18	18.1714	0.045319	6	-0.122329	0	1	0	0.0035135	0
8	ST 宝利来	2011	F51	69.5	3	0.000272461	-0.006984	19	18.1624	0.043705	6	0.021817	0	1	0	0	-0.0168476
8	ST 宝利来	2012	H61	63.96	2	0.000174206	0.063746	20	20.2352	0.118931	6	177.127	1	1	0	0.065369	0
8	宝利来	2013	H61	68.17	3	0.000379843	0.036318	21	20.2559	0.100605	7	-0.044484	0	1	0	0	-0.0023144
8	宝利来	2014	H61	66.36	3	0.000367705	0.011522	22	20.3288	0.112276	7	-0.041673	1	1	0	0	-0.0256768
8	神州高铁	2015	C37	65.54	3	0.000606897	0.052909	23	22.0012	0.189809	7	1.01114	1	1	0	0.0668753	0
8	神州高铁	2016	C37	71.75	4	0.00146655	0.064758	24	22.8265	0.246583	7	1.21873	1	0	0	0.0277221	0
8	神州高铁	2017	C37	70.15	4	0.00125639	0.08331	25	23.0915	0.326949	7	2.29145	1	0	0	0.0153118	0
8	神州高铁	2018	C37	71.78	4	0.00142658	0.032666	26	23.0714	0.29251	9	1.27946	1	0	0	0	-0.0558203
8	神州高铁	2019	C37	72.59	4	0.000991993	0.037977	27	23.2119	0.370962	9	1.64611	0	0	0	0	-0.0140261
8	神州高铁	2020	C37	70.38	4	0.000882477	-0.069531	28	23.2749	0.480167	9	0.829526	0	0	0	0	-0.117972
8	神州高铁	2021	C37	68.61	3	0.00194901	-0.111377	29	23.2393	0.568954	9	1.27645	0	0	0	0	-0.084861
9	中国宝安	2009	S90	78.94	5	0.000383419	0.054465	18	22.7384	0.602092	8	0.808492	0	0	0	0.0148392	0
9	中国宝安	2010	S90	74.27	4	0.000368143	0.044051	19	23.0283	0.62953	9	0.89294	1	0	0	0	-0.0038233
9	中国宝安	2011	S90	69.12	3	0.000793441	0.03228	20	23.1901	0.650402	9	1.52819	1	0	0	0	-0.0170343
9	中国宝安	2012	S90	68.1	3	0.00108765	0.023331	21	23.3013	0.643669	8	0.33061	1	0	0	0	-0.0170737
9	中国宝安	2013	S90	72.14	4	0.0012232	0.03263	22	23.3342	0.628798	8	0.490341	1	0	0	0.0017105	0
9	中国宝安	2014	S90	72.9	4	0.000869686	0.032091	23	23.4128	0.628934	7	0.945968	1	0	0	0.0008702	0
9	中国宝安	2015	S90	77.59	5	0.000848896	0.053324	24	23.6199	0.638202	7	0.525923	1	0	0	0.0258221	0
9	中国宝安	2016	S90	75.92	5	0.00113336	0.0194	25	23.797	0.623791	9	0.593815	1	0	0	0	-0.0273842
9	中国宝安	2017	S90	78.01	5	0.00159015	0.011924	26	24.0231	0.633121	9	0.111925	0	0	0	0	-0.0188007
9	中国宝安	2018	S90	74.46	4	0.00259855	0.022281	27	24.1194	0.649896	9	1.19188	0	0	0	0.0025657	0
9	中国宝安	2019	S90	78.34	5	0.00229425	0.023564	28	24.1314	0.645559	8	0.114958	0	1	0	0.0013793	0
9	中国宝安	2020	S90	74.62	4	0.00228131	0.033519	29	24.1845	0.584217	9	0.234423	1	1	0	0.0112527	0
9	中国宝安	2021	S90	77.07	5	0.00321343	0.04745	30	24.3362	0.577624	8	0.299395	1	1	0	0.0211361	0
10	SST 华新	2009	F52	62.71	2	0.000539374	0.041536	14	19.2616	0.638654	0	0.477201	0	0	0	0.0227812	0
10	SST 华新	2010	C35	60.22	2	0.00086024	0.018061	15	19.173	0.59742	0	2.03253	0	0	0	0	-0.0180095
10	SST 华新	2011	C35	60.49	2	0.00099197	0.035149	16	19.2889	0.60644	0	1.14352	0	0	0	0.0127172	0
10	SST 华新	2012	C35	62.16	2	0.00147316	0.014986	17	19.2952	0.602239	0	3.56935	0	0	0	0	-0.0170611
10	深华新	2013	C35	64.95	2	0.00187901	0.003708	18	20.7507	0.358152	0	1.08376	1	0	0	0	-0.0169795
10	深华新	2014	C35	66.86	3	0.000888475	-0.093654	19	20.5054	0.314128	0	3.16692	1	0	0	0	-0.0938958
10	深华新	2015	E48	60.66	2	0.00164664	0.003869	20	22.3646	0.579577	0	1.88863	1	1	0	0.0513627	0
10	美丽生态	2016	E48	60.43	2	0.00147845	0.008022	21	22.3029	0.544721	0	1.34787	0	1	0	0.0216141	0
10	美丽生态	2017	E48	55.29	1	0.00126796	-0.33815	22	21.8563	0.620116	0	-0.678435	0	1	0	0	-0.262578
10	美丽生态	2018	E48	60.9	2	0.00167866	-0.221953	23	21.9091	0.819505	0	0.98013	0	0	0	0	-0.0693754
10	*ST 美丽	2019	E48	55.78	1	0.00111837	0.029389	24	22.1799	0.824373	0	0.325751	0	0	0	0.233398	0
10	美丽生态	2020	E48	50.76	1	0.00115924	0.021558	25	21.9879	0.769527	0	1.85869	0	0	0	0.0795092	0
10	美丽生态	2021	E48	55.88	1	0.00125786	0.008555	26	22.2466	0.812883	0	0.419133	0	0	0	0.0219647	0
11	深物业A	2009	S90	74.07	4	0.000429695	0.034199	17	21.7651	0.766335	9	-0.610073	1	0	0	0.040114	0
11	深物业A	2010	K70	69.11	3	0.000631632	0.060069	18	21.7925	0.699635	8	0.13863	1	0	0	0.0377356	0
11	深物业A	2011	K70	72.6	4	0.000540054	0.073569	19	21.9759	0.676791	9	-0.196126	0	0	0	0.0344962	0
11	深物业A	2012	K70	72.14	4	0.000306977	0.094875	20	22.0972	0.619304	9	0.959922	0	0	0	0.0334195	0
11	深物业A	2013	K70	75.23	5	0.000368919	0.077671	21	22.0774	0.534334	9	0.029536	0	0	0	0	-0.0096462
11	深物业A	2014	K70	77.52	5	0.000938527	0.107512	22	22.0799	0.465632	9	0.464998	0	0	0	0.0268905	0
11	深物业A	2015	K70	76.96	5	0.000738725	0.035806	23	22.2003	0.520347	9	0.484644	1	0	0	0	-0.0589378
11	深物业A	2016	K70	73.24	4	0.000710705	0.053327	24	22.6185	0.637636	9	8.70109	1	0	0	0.0027879	0
11	深物业A	2017	K70	76.7	5	0.000663548	0.115506	25	22.4084	0.458117	8	-0.811346	0	0	0	0.0402112	0
11	深物业A	2018	K70	78.36	5	0.000832473	0.101828	26	22.4846	0.425931	9	3.24674	0	0	0	0.0183735	0
11	深物业A	2019	K70	73.32	4	0.00137834	0.068891	27	23.1003	0.696768	9	11.0039	0	0	0	0	-0.0149506
11	深物业A	2020	K70	76.46	5	0.00102436	0.05991	28	23.2253	0.690259	9	6.06716	0	0	0	0	-0.0257353
11	深物业A	2021	K70	75.45	5	0.00163404	0.06767	29	23.403	0.689266	9	1.04562	0	0	0	0	-0.0002761
12	南玻A	2009	C30	78.88	5	0.00254165	0.083806	17	23.1133	0.485852	9	0.168708	0	0	1	0.0248359	0
12	南玻A	2010	C30	77.98	5	0.00294133	0.128068	18	23.2466	0.457945	9	0.092404	0	1	1	0.0606044	0
12	南玻A	2011	C30	80.12	6	0.0026396	0.087526	19	23.4499	0.521906	9	-0.146683	0	0	1	0	-0.0159563
12	南玻A	2012	C30	77.63	5	0.00271425	0.025796	20	23.386	0.493004	9	-0.126558	0	0	1	0	-0.0778045
12	南玻A	2013	C30	73.29	4	0.00213891	0.107516	21	23.4366	0.442868	9	-0.015382	0	0	1	0.0541382	0
12	南玻A	2014	C30	73.86	4	0.00265597	0.055877	22	23.4501	0.442985	9	0.004925	0	0	1	0	-0.0323217
12	南玻A	2015	C30	76.32	5	0.00431686	0.034983	23	23.4742	0.511696	5	-0.000161	0	0	1	0	-0.0335867
12	南玻A	2016	C30	75.96	5	0.0038694	0.046902	24	23.5651	0.525907	7	0.068861	0	0	1	0.0002523	0
12	南玻A	2017	C30	78.31	5	0.00390218	0.042418	25	23.6955	0.55057	9	0.084987	0	0	1	0	-0.0040031
12	南玻A	2018	C30	78.3	5	0.00439334	0.024705	26	23.6737	0.505634	8	-0.082598	0	1	1	0	-0.0223452
12	南玻A	2019	C30	77.28	5	0.00486782	0.03079	27	23.6248	0.457957	8	0.013325	0	1	1	0	-0.0033371
12	南玻A	2020	C30	77.66	5	0.00392906	0.045404	28	23.6071	0.406367	9	0.052206	0	1	1	0.0136312	0
12	南玻A	2021	C30	76.84	5	0.00762001	0.0783	29	23.716	0.404872	9	-0.068788	0	1	1	0.0430065	0
14	沙河股份	2009	K70	73.44	4	0.000940457	0.047744	17	21.2783	0.719721	9	0.512462	0	0	0	0.0248329	0
14	沙河股份	2010	K70	72.69	4	0.000554939	0.048823	18	21.1868	0.647874	9	11.4757	0	0	0	0.0077362	0
14	沙河股份	2011	K70	73.27	4	0.000617246	0.035961	19	21.3096	0.663812	9	2.32004	0	0	0	0	-0.0053335
14	沙河股份	2012	K70	76.84	5	0.000456777	0.016419	20	21.4266	0.686526	9	7.48487	1	0	0	0	-0.0229194
14	沙河股份	2013	K70	65.69	3	0.000489663	0.018602	21	21.3613	0.649425	9	0.735221	1	0	0	0	-0.0085528
14	沙河股份	2014	K70	75.78	5	0.000214989	0.028069	22	21.5283	0.676601	9	2.54268	0	0	0	0.0089929	0
14	沙河股份	2015	K70	73.83	4	0.000240471	0.024607	23	21.4982	0.643892	9	3.65548	1	0	0	0	-0.0025728
14	沙河股份	2016	K70	72.01	4	0.00026325	0.015537	24	21.3512	0.575952	9	8.10157	0	0	0	0	-0.0108701
14	沙河股份	2017	K70	73.15	4	0.000245449	0.00719	25	21.1474	0.476437	9	-0.328108	0	0	0	0	-0.0122851
14	沙河股份	2018	K70	73.09	4	0.000205465	0.080596	26	21.3742	0.504366	9	1.67595	1	0	0	0.07832	0
14	沙河股份	2019	K70	71.57	4	0.000258759	0.016291	27	21.4025	0.515342	9	41.5351	0	0	0	0	-0.041844
14	沙河股份	2020	K70	73.31	4	0.000370116	0.003753	28	21.6127	0.608096	9	4.9077	0	0	0	0	-0.0291136
14	沙河股份	2021	K70	72.66	4	0.000819001	0.019296	29	21.655	0.608645	8	94.4019	0	0	0	0.0039126	0
16	深康佳A	2009	C39	70.78	4	0.000461127	0.010863	17	23.331	0.697358	7	0.09836	0	0	0	0	-0.010345
16	深康佳A	2010	C39	64.06	2	0.000685772	0.006145	18	23.5246	0.743477	7	0.019461	1	0	0	0	-0.009622
16	深康佳A	2011	C39	68.67	3	0.000628871	0.00143	19	23.551	0.749408	7	0.057168	1	0	0	0	-0.0091378
16	深康佳A	2012	C39	70.88	4	0.00149477	0.002743	20	23.5304	0.743593	7	0.148739	0	0	0	0	-0.0023891
16	深康佳A	2013	C39	74.56	4	0.00107523	0.003801	21	23.4797	0.728132	7	0.065074	1	0	0	3.44e-05	0
16	深康佳A	2014	C39	73.75	4	0.000712299	0.003607	22	23.5434	0.743884	7	0.17477	1	0	0	3.07e-05	0
16	深康佳A	2015	C39	72.73	4	0.000952241	-0.089531	23	23.38	0.784184	5	-0.071362	1	0	0	0	-0.0859437
16	深康佳A	2016	C39	72.22	4	0.00112421	0.005346	24	23.5707	0.807546	7	-0.054268	1	0	0	0.0537105	0
16	深康佳A	2017	C39	74.07	4	0.00079535	0.215921	25	23.8828	0.652011	7	0.263369	1	0	0	0.264973	0
16	深康佳A	2018	C39	74.26	4	0.00274458	0.02027	26	24.2193	0.713465	7	0.348438	1	1	0	0	-0.119704
16	深康佳A	2019	C39	73.47	4	0.00267416	0.007865	27	24.4748	0.766908	7	-0.141065	1	0	0	0	-0.0626675
16	深康佳A	2020	C39	71.84	4	0.00374583	0.010828	28	24.6328	0.78505	7	0.673923	1	0	0	0	-0.022249
16	深康佳A	2021	C39	72.85	4	0.00373591	0.020231	29	24.409	0.744174	7	0.780636	1	0	0	0	-0.0026056
17	SST 中华A	2009	C37	61.82	2	0.00125814	-0.625592	17	18.9495	11.9667	11	-0.272676	0	1	0	0	-0.512915
17	*ST 中华A	2010	C37	60.6	2	0.00236237	0.466693	18	18.7439	13.7114	11	-0.21025	0	1	0	0.802526	0
17	*ST 中华A	2011	C37	63.73	2	0.00258481	0.292611	19	18.7263	13.3969	11	-0.049319	0	1	0	0.192162	0
17	*ST 中华A	2012	C37	63.35	2	0.00147578	-0.320485	20	18.9071	11.5097	11	0.100593	0	1	0	0	-0.562548
17	*ST 中华A	2013	C37	61.71	2	0.00154462	10.4009	21	18.8362	0.949187	9	-0.256394	0	1	0	10.1565	0
17	深中华A	2014	C37	63.75	2	0.000341413	0.112314	22	17.7569	0.737887	9	-0.343	0	1	0	0	-5.91259
17	深中华A	2015	C37	66.35	3	0.000562027	-0.002309	23	17.6413	0.708077	8	-0.495763	0	1	0	0	-2.42419
17	深中华A	2016	C37	62.11	2	0.00141131	0.071949	24	17.8061	0.680489	8	-0.593527	0	0	0	0	-0.889634
17	深中华A	2017	C37	62.99	2	0.00240838	0.021468	25	18.1136	0.743597	9	-0.099028	0	0	0	0	-0.408977
17	深中华A	2018	C37	63.39	2	0.00291978	-0.025675	26	18.1093	0.768163	9	-0.44334	0	0	0	0	-0.213952
17	深中华A	2019	C37	63.44	2	0.00216156	-0.124557	27	17.9544	0.817616	9	-0.463925	0	0	0	0	-0.174892
17	*ST 中华A	2020	C37	64.52	2	0.00220676	0.047695	28	18.3345	0.720498	9	-0.130115	0	0	0	0.101625	0
17	深中华A	2021	C37	66.36	3	0.00269091	-0.01684	29	18.394	0.753473	9	1.81667	0	0	0	0	-0.0333419
19	深深宝A	2009	C15	73.12	4	0.000467464	-0.015826	17	20.2506	0.413914	9	-0.08833	0	1	0	0	-0.0667965
19	深深宝A	2010	C15	70.38	4	0.000670691	0.013646	18	20.3054	0.433623	9	0.019635	0	1	0	0.0043794	0
19	深深宝A	2011	C15	75.88	5	0.000606938	0.009081	19	20.7834	0.162047	9	0.292491	1	1	0	0	-0.0010582
19	深深宝A	2012	C15	74.43	4	0.000609621	0.060559	20	20.9246	0.177289	9	0.790928	1	1	0	0.0531937	0
19	深深宝A	2013	C15	74.16	4	0.00104433	0.033827	21	21.0134	0.243113	9	-0.267124	0	1	0	0	-0.0082205
19	深深宝A	2014	C15	72.58	4	0.00164269	0.012235	22	20.867	0.139418	9	1.51844	0	1	0	0	-0.0262332
19	深深宝A	2015	C15	70.28	4	0.0011289	-0.040511	23	20.782	0.09743	9	0.02914	1	1	0	0	-0.0616663
19	深深宝A	2016	C15	69.59	3	0.000851254	0.076489	24	20.8875	0.109292	9	-0.391495	1	1	0	0.0946455	0
19	深深宝A	2017	C15	68.33	3	0.000579015	-0.057225	25	20.7913	0.100181	9	-0.081785	0	1	0	0	-0.0971378
19	深粮控股	2018	C15	67.8	3	0.000825027	0.049599	26	22.5903	0.329474	9	130.696	0	1	0	0.0674529	0
19	深粮控股	2019	F51	74.36	4	0.000847832	0.056755	27	22.6365	0.31758	9	0.326245	0	0	0	0.0332122	0
19	深粮控股	2020	F51	73.84	4	0.00134214	0.05524	28	22.7124	0.34396	9	0.234333	0	1	0	0.0125549	0
19	深粮控股	2021	F51	76.51	5	0.00118934	0.056888	29	22.7605	0.387596	9	0.127843	0	0	0	0.0059419	0
20	深华发A	2009	C39	76.9	5	0.00128276	0.00549	17	20.4446	0.667058	6	-0.12987	0	0	0	0	-0.0124343
20	深华发A	2010	C39	69.87	3	0.000622242	0.012643	18	20.4029	0.632778	7	0.388537	0	0	0	0.0005013	0
20	深华发A	2011	C39	67.75	3	0.000928882	0.015522	19	20.3204	0.58566	7	-0.154115	0	0	0	0.0027035	0
20	深华发A	2012	C39	63.74	2	0.00116729	0.004756	20	20.34	0.588963	7	0.058704	0	0	0	0	-0.0089976
20	深华发	2013	C39	65.63	3	0.00107883	-0.008911	21	20.4104	0.62581	7	0.151714	0	0	0	0	-0.017627
20	深华发A	2014	C39	64.22	2	0.00112281	0.006612	22	20.874	0.758028	7	-0.423373	0	0	0	0.0102912	0
20	深华发A	2015	C39	68.52	3	0.000661157	-0.003637	23	20.8674	0.72819	7	-0.217904	1	0	0	0	-0.0076255
20	深华发A	2016	C39	54.76	1	0.000483994	0.008629	24	20.2652	0.494528	6	0.100678	1	0	0	0.0066818	0
20	深华发A	2017	C39	57.32	1	0.000408775	0.001547	25	20.2609	0.490804	6	-0.202686	0	0	0	0	-0.0018903
20	深华发A	2018	C39	61.56	2	0.000198557	0.00534	26	20.2405	0.475007	6	-0.012679	0	1	0	0.0029849	0
20	深华发A	2019	C39	61.97	2	0.000120453	0.00889	27	20.2358	0.463615	6	-0.177663	0	0	0	0.004778	0
20	深华发A	2020	C39	64.39	2	0.000241356	0.01088	28	20.2577	0.464384	6	-0.046601	0	0	0	0.0040412	0
20	深华发A	2021	C39	65.74	3	0.000535555	0.010913	29	20.3076	0.479568	6	-0.235114	0	0	0	0.0018035	0
21	长城开发	2009	C39	74.24	4	0.000852757	0.048991	15	22.4149	0.271815	9	0.195744	0	0	0	0	-0.0365273
21	长城开发	2010	C39	75.25	5	0.000642733	0.053452	16	22.6204	0.328237	9	-0.213246	0	0	0	0	-0.0070499
21	长城开发	2011	C39	79.39	5	0.00122463	0.021297	17	23.059	0.582013	9	-0.08774	0	0	0	0	-0.035851
21	长城开发	2012	C39	79.66	5	0.000923137	0.00083	18	23.0438	0.59178	9	0.015679	0	0	0	0	-0.0394104
21	长城开发	2013	C39	77.69	5	0.000672398	0.011574	19	23.3426	0.638573	9	0.095468	0	0	0	0	-0.0032972
21	深科技	2014	C39	76.44	5	0.000364659	0.011111	20	23.394	0.649905	9	0.029238	0	0	0	0	-0.0032139
21	深科技	2015	C39	80.33	6	0.000602742	0.012601	21	23.3861	0.636919	9	0.034506	1	0	0	0	-0.0001305
21	深科技	2016	C39	81.37	6	0.000813265	0.019095	22	23.1843	0.547908	9	0.215266	0	0	0	0.0045718	0
21	深科技	2017	C39	81.92	6	0.000843526	0.034573	23	23.5326	0.642835	9	-0.015386	0	0	0	0.0251877	0
21	深科技	2018	C39	77.07	5	0.00178409	0.035343	24	23.4957	0.576803	9	-0.206213	0	1	0	0.0042301	0
21	深科技	2019	C39	77.44	5	0.00109794	0.023945	25	23.6385	0.615132	9	-0.133129	0	0	0	0	-0.007345
21	深科技	2020	C39	82.6	6	0.00137858	0.044054	26	23.7976	0.629761	8	0.214494	1	0	0	0.01896	0
21	深科技	2021	C39	80.32	6	0.0018406	0.030835	27	24.0209	0.575808	9	-0.021348	0	0	0	0	-0.005701
25	特力A	2009	S90	72.66	4	0.000267201	0.013285	16	20.2314	0.680975	9	-0.140491	0	0	0	0.0194935	0
25	特力A	2013	F51	73.97	4	0.000335158	0.004305	20	20.368	0.709393	9	-0.145553	0	0	0	0.0020417	0
25	特力A	2014	F51	74.75	4	0.000406743	0.010624	21	20.508	0.749071	9	0.124462	0	0	0	0.0076887	0
25	特力A	2015	F51	72.94	4	0.000589971	0.03657	22	20.8791	0.248214	9	-0.019135	0	0	0	0.0349975	0
25	特力A	2016	F51	68.58	3	0.00094001	0.023228	23	20.8964	0.235883	9	-0.001324	0	0	0	0	-0.005852
25	特力A	2017	F51	72.69	4	0.000599496	0.046876	24	21.0621	0.28881	9	0.406807	0	0	0	0.0249822	0
25	特力A	2019	F51	74.3	4	0.000659377	0.13295	26	21.2215	0.186276	9	-0.01312	0	0	0	0.0823812	0
25	特力A	2021	F51	72.44	4	0.000903506	0.07101	28	21.3437	0.216415	9	-0.105109	0	0	0	0.0126464	0
26	飞亚达A	2009	C35	80.3	6	0.000697559	0.046426	16	21.1446	0.517553	9	0.122821	0	0	0	0	-0.0047751
26	飞亚达A	2010	F52	80.98	6	0.000759494	0.038587	17	21.6138	0.471559	9	0.138662	0	0	0	0	-0.0021541
26	飞亚达A	2011	F52	79.82	5	0.000634996	0.054997	18	21.7865	0.518694	9	0.07061	1	0	0	0.0113944	0
26	飞亚达A	2012	F52	75.65	5	0.000430869	0.034766	19	21.9253	0.564416	9	-0.023087	0	0	0	0	-0.0189663
26	飞亚达A	2013	F52	76.88	5	0.000207825	0.036565	20	21.9927	0.56759	8	-0.055493	0	0	0	0	-0.0059995
26	飞亚达A	2014	F52	75.32	5	0.000566465	0.039943	21	22.0201	0.552603	9	-0.07322	0	0	0	0.0002952	0
26	飞亚达A	2015	F52	75.59	5	0.000187908	0.028739	22	22.1694	0.457733	9	-0.114492	1	0	0	0	-0.0094939
26	飞亚达A	2016	F52	77.35	5	0.000517755	0.02756	23	22.1108	0.406989	9	0.006787	0	0	0	0	-0.0079256
26	飞亚达A	2017	F52	75.04	5	0.000538275	0.039839	24	21.9986	0.310582	9	-0.006801	0	0	0	0.0076838	0
26	飞亚达A	2018	F52	73.21	4	0.000820725	0.05107	25	22.0041	0.286011	9	-0.038023	0	0	0	0.0166785	0
26	飞亚达	2019	F52	75.95	5	0.000658685	0.057409	26	22.0479	0.294179	9	0.010309	0	1	0	0.0141264	0
26	飞亚达	2020	F52	75.95	5	0.000883555	0.073188	27	22.1142	0.303269	9	-0.04667	0	1	0	0.0225976	0
26	飞亚达	2021	F52	75.95	5	0.00111713	0.094357	28	22.1368	0.266957	9	-0.113474	0	0	0	0.028849	0
27	深圳能源	2009	D44	81.03	6	0.00351761	0.076615	16	24.1328	0.481501	9	-0.035568	1	0	1	0.0104901	0
27	深圳能源	2010	D44	71.11	4	0.00396601	0.055588	17	24.093	0.435322	9	-0.108897	0	0	1	0	-0.0190479
27	深圳能源	2011	D44	71.6	4	0.00472008	0.03754	18	24.1735	0.462982	9	-0.130236	1	0	1	0	-0.0230502
27	深圳能源	2012	D44	77.81	5	0.00507763	0.035121	19	24.2002	0.457686	9	-0.22519	1	0	1	0	-0.0126831
27	深圳能源	2013	D44	74.34	4	0.00466021	0.052005	20	24.2316	0.435835	9	-0.203142	1	0	1	0.0121618	0
27	深圳能源	2014	D44	77.04	5	0.00427731	0.060771	21	24.3724	0.470503	9	-0.106942	0	0	1	0.0170827	0
27	深圳能源	2015	D44	78.13	5	0.00514429	0.035436	22	24.7849	0.571741	9	-0.230374	1	0	1	0	-0.0155649
27	深圳能源	2016	D44	70.82	4	0.00487429	0.023112	23	24.8319	0.592068	9	-0.250953	0	0	1	0	-0.025214
27	深圳能源	2017	D44	73.38	4	0.00572942	0.010942	24	25.0701	0.679887	9	0.193976	0	0	1	0	-0.0215016
27	深圳能源	2018	D44	77.99	5	0.00765558	0.008421	25	25.1668	0.676944	9	0.399237	0	0	1	0	-0.0120116
27	深圳能源	2019	D44	81.05	6	0.00753662	0.019031	26	25.2888	0.650566	9	-0.066176	0	0	1	0.0065583	0
27	深圳能源	2020	D44	80.59	6	0.00919467	0.037414	27	25.46	0.633063	9	-0.026026	0	1	1	0.0230413	0
27	深圳能源	2021	D44	83.32	6	0.00883612	0.016042	28	25.6023	0.622932	9	0.504739	0	0	1	0	-0.0142115
28	一致药业	2009	C27	79.58	5	0.000943792	0.037883	16	22.3783	0.832209	9	0.009626	0	0	1	0	-0.0043523
28	一致药业	2010	F51	72.22	4	0.000746566	0.041895	17	22.5649	0.820599	9	-0.009765	0	1	0	0.0007121	0
28	国药一致	2011	F51	76.56	5	0.00087332	0.042764	18	22.76	0.813874	9	0.020622	0	1	0	0.0015538	0
28	国药一致	2012	F51	72.99	4	0.00109426	0.052032	19	22.9528	0.802164	8	-0.037934	0	0	0	0.0106855	0
28	国药一致	2013	F51	73.88	4	0.000711238	0.048311	20	23.1264	0.790499	8	-0.003883	1	0	0	0	-0.0002198
28	国药一致	2014	F51	76.99	5	0.000715583	0.052213	21	23.275	0.621854	9	-0.035377	1	0	0	0.0035041	0
28	国药一致	2015	F51	72.43	4	0.000733759	0.059565	22	23.3049	0.578883	9	-0.080494	1	0	0	0.0057716	0
28	国药一致	2016	F51	79.39	5	0.00105091	0.060146	23	23.7826	0.581754	8	1.70403	1	0	0	0.0034437	0
28	国药一致	2017	F51	86.8	7	0.000808913	0.05177	24	23.8298	0.55569	7	-0.071509	0	0	0	0	-0.0072245
28	国药一致	2018	F51	77.51	5	0.00100144	0.04661	25	24.0882	0.519335	9	0.033505	0	0	0	0	-0.0032808
28	国药一致	2019	F51	79.45	5	0.00105029	0.044278	26	24.2354	0.541779	11	-0.035022	0	0	0	0	-0.0063773
28	国药一致	2020	F51	75.16	5	0.00104046	0.043473	27	24.402	0.573461	11	0.067368	0	1	0	0	-0.0033229
28	国药一致	2021	F51	78.86	5	0.00155998	0.035706	28	24.4794	0.57876	10	0.064579	0	0	0	0	-0.0110012
29	深深房A	2009	K70	77.93	5	0.000240709	0.006015	16	21.9355	0.638325	9	0.818626	0	0	0	0	-0.0018322
29	深深房A	2010	K70	75.93	5	0.000154831	0.025087	17	21.9409	0.615344	9	0.66108	0	0	0	0.0172351	0
29	深深房A	2011	K70	76.94	5	0.000362	0.031272	18	21.8976	0.567289	9	-0.048593	0	0	0	0.0123361	0
29	深深房A	2012	K70	76.59	5	0.000563354	0.02878	19	22.035	0.594074	9	0.240686	0	0	0	0.0050294	0
29	深深房A	2013	K70	75.47	5	9.86291e-05	0.054167	20	22.1619	0.588383	9	9.63935	0	0	0	0.0289198	0
29	深深房A	2014	K70	76.19	5	8.32189e-05	0.068126	21	22.1992	0.535301	9	3.28977	0	0	0	0.0233639	0
29	深深房A	2015	K70	77.74	5	9.41354e-05	0.072027	22	22.1536	0.472851	9	0.20517	1	0	0	0.0103346	0
29	深深房A	2016	K70	76.71	5	9.26956e-05	0.082284	23	22.0545	0.335385	9	-0.060339	1	0	0	0.0119608	0
29	深深房A	2017	K70	80.36	6	8.97263e-05	0.046355	24	22.1069	0.323178	9	0.634542	1	0	0	0	-0.0258577
29	深深房A	2018	K70	76.71	5	0.000175647	0.107155	25	22.2635	0.314014	9	1.03496	0	0	0	0.0576199	0
29	深深房A	2019	K70	77.93	5	0.000189295	0.110231	26	22.3145	0.282032	9	-0.010612	1	0	0	0.020553	0
29	深深房A	2020	K70	77.72	5	0.000468538	0.058734	27	22.32	0.259237	11	-0.360561	1	0	0	0	-0.0459198
29	深深房A	2021	K70	73.5	4	0.00067471	0.035196	28	22.545	0.316243	9	0.301623	0	0	0	0	-0.0381249
30	ST 盛润A	2009	C41	57.7	1	0.000230061	0.193422	16	17.5506	41.9394	7	0	0	1	0	2.69199	0
30	*ST 盛润A	2010	C41	57.04	1	0.000797399	-5.25941	17	18.1185	29.454	7	0	0	1	0	0	-5.91092
30	*ST 盛润A	2011	C41	64.94	2	0.00067335	22.0051	18	18.0077	0.969146	7	0	0	1	0	25.1372	0
30	*ST 盛润A	2012	C41	58.84	1	0.000725307	-0.149922	19	17.0185	1.06695	7	0	0	1	0	0	-10.814
30	富奥股份	2013	C41	58.64	1	0.00065827	0.083031	20	22.6848	0.402571	8	0.127177	0	1	0	0	-4.15609
30	富奥股份	2014	C36	67.08	3	0.000609699	0.092477	21	22.7072	0.345046	8	0.010848	0	1	0	0	-1.65717
30	富奥股份	2015	C36	65.85	3	0.000610501	0.064925	22	22.8133	0.343888	9	0.391913	1	1	0	0	-0.688011
30	富奥股份	2016	C36	67.76	3	0.000634611	0.074575	23	22.9286	0.3635	9	0.235995	0	1	0	0	-0.264705
30	富奥股份	2017	C36	66.73	3	0.00111872	0.079011	24	23.0616	0.389791	9	0.254516	0	1	0	0	-0.10049
30	富奥股份	2018	C36	65.6	3	0.0017448	0.074787	25	23.1813	0.389844	9	0.157877	0	1	0	0	-0.0451989
30	富奥股份	2019	C36	65.58	3	0.00254441	0.068359	26	23.2821	0.423117	9	0.41254	0	1	0	0	-0.0255366
30	富奥股份	2020	C36	70	3	0.00239732	0.06282	27	23.3948	0.427812	9	0.052302	0	1	0	0	-0.0156596
30	富奥股份	2021	C36	66.74	3	0.00236011	0.052376	28	23.422	0.427218	9	0.29908	0	1	0	0	-0.0195298
31	中粮地产	2009	K70	80.51	6	0.00048726	0.02829	16	23.3101	0.513593	9	7.0552	0	0	0	0	-0.0139648
31	中粮地产	2010	K70	79.45	5	0.000547005	0.027491	17	23.7276	0.696077	9	13.8419	1	0	0	0	-0.0070709
31	中粮地产	2011	K70	81.25	6	0.000889629	0.022469	18	24.2077	0.781679	9	4.46015	1	0	0	0	-0.0075724
31	中粮地产	2012	K70	81.26	6	0.000816247	0.019532	19	24.274	0.782565	9	2.56227	1	0	0	0	-0.0102799
31	中粮地产	2013	K70	81.51	6	0.000529892	0.022639	20	24.4271	0.779069	8	2.82892	1	0	0	2.5e-05	0
31	中粮地产	2014	K70	80.03	6	0.000578465	0.019494	21	24.5587	0.769711	9	3.30501	1	0	0	0	-0.003532
31	中粮地产	2015	K70	79.11	5	0.000630214	0.018098	22	24.7364	0.79961	9	0.737092	1	0	0	0	-0.0024848
31	中粮地产	2016	K70	79.52	5	0.000546822	0.021761	23	24.8387	0.815795	7	0.827077	1	0	0	0.0018471	0
31	中粮地产	2017	K70	81.6	6	0.00071824	0.022902	24	25.0507	0.844959	9	0.41721	1	0	0	0.0035158	0
31	大悦城	2018	K70	81.41	6	0.00070362	0.021984	25	25.236	0.849079	9	1.17193	1	0	0	0.0001003	0
31	大悦城	2019	K70	83.92	6	0.00135795	0.020228	26	25.9337	0.767767	8	1.82011	1	0	0	0	-0.0024049
31	大悦城	2020	K70	85.86	7	0.00128726	0.005617	27	26.0209	0.771622	11	2.67461	0	0	0	0	-0.0166849
31	大悦城	2021	K70	83.17	6	0.00174642	0.003608	28	26.0833	0.755127	11	1.59958	0	0	0	0	-0.008801
32	深桑达A	2009	C39	74.25	4	0.000316756	0.033613	16	21.0867	0.448143	8	1.13096	0	0	0	0	-0.0159988
32	深桑达A	2010	C39	72.62	4	0.000541004	0.032341	17	21.1217	0.461773	9	-0.097436	0	0	0	0	-0.0080435
32	深桑达A	2011	C39	74.33	4	0.000914825	0.028511	18	21.177	0.447662	9	-0.165253	0	0	0	0	-0.0094214
32	深桑达A	2012	C39	69.32	3	0.00148361	0.105781	19	21.2492	0.380335	9	0.552598	0	0	0	0.0791254	0
32	深桑达A	2013	C39	75.33	5	0.00111607	0.009998	20	21.1297	0.32395	9	0.344669	0	0	0	0	-0.0685448
32	深桑达A	2014	C39	75.41	5	0.00105652	0.034649	21	21.741	0.460739	10	5.39119	0	0	0	0.0081021	0
32	深桑达A	2015	F51	74.5	4	0.00128265	0.023268	22	21.4774	0.290364	10	-0.472202	1	0	0	0	-0.0214612
32	深桑达A	2016	F51	77.97	5	0.00147625	0.0234	23	21.3939	0.20752	9	-0.049747	0	0	0	0	-0.0063795
32	深桑达A	2017	F51	78.7	5	0.00118064	0.00678	24	21.3794	0.186046	9	0.480849	0	0	0	0	-0.0182448
32	深桑达A	2018	F51	76.66	5	0.000623423	0.051905	25	21.4903	0.295935	9	0.227261	0	0	0	0.0373861	0
32	深桑达A	2019	F51	76.2	5	0.00097443	0.067363	26	21.5744	0.292026	9	0.38529	0	0	0	0.0337334	0
32	深桑达A	2020	F51	77.51	5	0.00141518	0.073083	27	21.6733	0.300958	9	0.579229	0	1	0	0.0199944	0
32	深桑达A	2021	E49	73.67	4	0.00307094	0.025106	28	24.5104	0.785055	9	0.38872	0	1	0	0	-0.0410603
34	*ST 深泰	2009	S90	69.54	3	0.00040268	0.816543	15	18.8314	6.34771	7	-0.358766	0	0	0	1.55374	0
34	ST 深泰	2010	S90	75.2	5	0.00027707	2.63724	16	19.0567	0.650283	7	0.084092	1	0	0	2.81985	0
34	深信泰丰	2011	S90	71.5	4	0.000516762	0.079965	17	19.1512	0.589127	7	0.054936	1	0	0	0	-1.72133
34	深信泰丰	2012	S90	70.09	4	0.000706672	0.020743	18	19.0811	0.538522	7	-0.002601	1	0	0	0	-0.752258
34	深信泰丰	2013	S90	75.29	5	0.000554078	0.044332	19	19.751	0.719504	7	0.090407	1	0	0	0	-0.262268
34	深信泰丰	2014	S90	78.31	5	0.000855935	0.13315	20	19.9504	0.641221	7	-0.016309	0	0	0	0	-0.0171763
34	深信泰丰	2015	S90	77.91	5	0.000594916	0.047685	21	19.9203	0.582597	7	0.033957	1	0	0	0	-0.106283
34	神州数码	2016	F51	72.29	4	0.0012349	0.023641	22	23.5587	0.844418	7	0.379518	1	0	0	0	-0.043411
34	神州数码	2017	F51	74.01	4	0.0014876	0.029794	23	23.9126	0.861665	6	0.56158	1	0	0	0	-0.0284244
34	神州数码	2018	F51	67.38	3	0.00131698	0.019858	24	23.9808	0.851975	8	0.40358	1	0	0	0	-0.0258458
34	神州数码	2019	F51	68.82	3	0.00194553	0.023849	25	24.105	0.851301	8	0.154457	1	0	0	0	-0.0055453
34	神州数码	2020	F51	70.13	4	0.00196511	0.020336	26	24.1472	0.846763	7	0.230057	1	1	0	0	-0.0067811
34	神州数码	2021	F51	72.87	4	0.00202649	0.006412	27	24.3856	0.830145	6	0.240985	1	0	0	0	-0.0163044
35	ST 科健	2009	C39	62.14	2	0.000337082	-0.032678	15	20.1245	3.27272	7	-0.060253	0	0	0	0	-0.0534808
35	*ST 科健	2010	C39	62.14	2	0.000299258	0.078596	16	20.2044	3.0195	7	-0.008623	0	0	0	0.0934187	0
35	*ST 科健	2011	C39	62.04	2	0.000267408	-0.034279	17	20.2715	2.92279	7	0.070212	0	0	0	0	-0.0797965
35	*ST 科健	2012	C39	61.01	2	0.000408789	-2.06576	18	19.5453	7.03434	7	-0.958666	0	0	0	0	-1.34349
35	*ST 科健	2013	C39	63.72	2	0.00159553	108.366	19	16.1613	-0.194698	7	0	0	0	0	7.91854	0
35	中国天楹	2014	N77	66.21	3	0.00548251	0.053484	20	21.9088	0.504266	7	1.34609	0	1	0	0	-3.87556
35	中国天楹	2015	N77	75.06	5	0.00305936	0.051874	21	22.2046	0.579366	7	0.930485	1	1	0	0	-1.55669
35	中国天楹	2016	N77	79.16	5	0.00419245	0.035296	22	22.5148	0.65617	7	0.949834	1	1	0	0	-0.641443
35	中国天楹	2017	N77	79.2	5	0.00822228	0.027661	23	22.8189	0.625057	7	0.370424	0	1	0	0	-0.265468
35	中国天楹	2018	N77	79.2	5	0.00669643	0.025236	24	22.899	0.626002	7	-0.048793	1	1	0	0	-0.111775
35	中国天楹	2019	N77	78.56	5	0.00575677	0.016271	25	24.5797	0.752553	7	0.098719	1	1	0	0	-0.0435251
35	中国天楹	2020	N77	78.99	5	0.00455675	0.016446	26	24.6428	0.751984	7	0.02005	0	0	0	0	-0.0278771
35	中国天楹	2021	N77	78.16	5	0.00524873	0.035431	27	23.9219	0.544809	7	-0.439879	0	1	0	0	-0.0049298
36	*ST 华控	2009	C17	74.18	4	0.00100792	0.139975	15	21.8605	0.441038	0	-0.455427	0	0	1	0.185673	0
36	华联控股	2010	K70	76.7	5	0.000475919	0.072766	16	22.1524	0.47908	0	9.90014	0	0	0	0.016502	0
36	华联控股	2011	K70	76.96	5	0.000664341	0.025419	17	22.0745	0.40477	0	-0.302184	0	0	0	0	-0.0522842
36	华联控股	2012	K70	80.37	6	0.000563804	0.020232	18	22.1742	0.430298	0	0.098933	0	0	0	0	-0.0241027
36	华联控股	2013	K70	75.06	5	0.000571815	0.027381	19	22.1574	0.395484	0	0.048196	0	0	0	0	-0.0037311
36	华联控股	2014	K70	76.66	5	0.000444286	0.006596	20	22.2425	0.454282	0	0.161339	0	0	0	0	-0.0217664
36	华联控股	2015	K70	78.78	5	0.000391986	0.01465	21	22.5895	0.584915	0	3.59368	1	0	0	0.0015834	0
36	华联控股	2016	K70	78.63	5	0.000526477	0.139128	22	22.998	0.586168	0	42.8422	1	0	0	0.150626	0
36	华联控股	2017	K70	80.07	6	0.000953213	0.157407	23	22.8887	0.417036	0	4.19213	0	0	0	0.0419066	0
36	华联控股	2018	K70	74.73	4	0.0010899	0.09466	24	23.1114	0.500599	0	-0.521187	1	0	0	0	-0.0268974
36	华联控股	2019	K70	80.1	6	0.000695008	0.073384	25	23.2199	0.534994	0	0.53276	0	0	0	0	-0.038551
36	华联控股	2020	K70	77.06	5	0.000961467	0.071274	26	23.1069	0.462818	0	-0.572738	1	0	0	0	-0.0255324
36	华联控股	2021	K70	80.68	6	0.00108953	0.05503	27	22.9836	0.372875	0	5.53067	0	0	0	0	-0.025823
37	深南电A	2009	D44	67.01	3	0.00321775	0.02436	15	22.3179	0.582695	13	-0.376316	1	0	1	0.0123738	0
37	深南电A	2010	D44	65.96	3	0.00411927	-0.023382	16	22.387	0.633932	11	-0.163808	0	0	1	0	-0.0434535
37	深南电A	2011	D44	63.96	2	0.0052356	0.001656	17	22.4194	0.653787	15	0.035271	1	0	1	0.0084906	0
37	深南电A	2012	D44	70.25	4	0.00432924	-0.04245	18	22.4346	0.688802	14	-0.279248	0	0	1	0	-0.0390918
37	深南电A	2013	D44	69.28	3	0.00402538	0.013488	19	22.4171	0.669176	15	-0.556265	0	0	1	0.0385383	0
37	深南电A	2014	D44	69.96	3	0.00300873	-0.083386	20	22.3439	0.727446	15	-0.443745	0	0	1	0	-0.0782907
37	深南电A	2015	D44	69.41	3	0.00350648	-0.181081	21	22.2449	0.880147	15	-0.170941	1	0	1	0	-0.123106
37	*ST 南电A	2016	D44	69.81	3	0.00374396	0.289836	22	22.1966	0.536181	15	-0.277802	0	0	1	0.405714	0
37	深南电A	2017	D44	69.06	3	0.00302241	0.000131	23	21.7824	0.298029	9	-0.319502	0	0	1	0	-0.120441
37	深南电A	2018	D44	67.11	3	0.0039596	0.003765	24	21.9194	0.384122	9	-0.509152	0	0	1	0	-0.0442575
37	深南电A	2019	D44	69.56	3	0.00330452	0.007981	25	21.8924	0.359328	9	-0.008503	0	0	1	0	-0.013852
37	深南电A	2020	D44	69.16	3	0.00300523	0.022485	26	21.8288	0.308885	9	-0.367257	0	1	1	0.0083552	0
37	深南电A	2021	D44	71.48	4	0.00349985	-0.182581	27	21.7493	0.434287	9	-0.20949	0	0	1	0	-0.193756
39	中集集团	2009	C33	77.02	5	0.00233057	0.028928	15	24.3438	0.576357	8	0.483084	1	1	1	0	-0.0454395
39	中集集团	2010	C33	76.56	5	0.0033254	0.052666	16	24.7147	0.645179	7	-0.197668	1	1	1	0.0140902	0
39	中集集团	2011	C33	79	5	0.00280363	0.05685	17	24.8878	0.664184	8	-0.095476	1	1	1	0.0050731	0
39	中集集团	2012	C33	77.23	5	0.00275003	0.030645	18	24.8663	0.648892	8	0.022195	1	0	1	0	-0.0294128
39	中集集团	2013	C33	78.41	5	0.00290616	0.036285	19	25.0083	0.662616	7	0.323805	1	0	1	0	-0.0032241
39	中集集团	2014	C33	69.92	3	0.0024971	0.034564	20	25.1981	0.689185	8	0.169048	1	0	1	0	-0.0023126
39	中集集团	2015	C33	79.54	5	0.0023171	0.02128	21	25.3939	0.667536	7	0.061802	1	0	1	0	-0.0154021
39	中集集团	2016	C33	77.36	5	0.00210186	0.005898	22	25.5485	0.685954	8	0.409909	1	0	1	0	-0.0231728
39	中集集团	2017	C33	73.46	4	0.00274024	0.024183	23	25.5954	0.668943	8	0.08562	1	0	1	0.0091369	0
39	中集集团	2018	C33	78.87	5	0.0044621	0.025606	24	25.7914	0.670181	8	0.139029	1	0	1	0.0070117	0
39	中集集团	2019	C33	81.28	6	0.00684427	0.014585	25	25.8714	0.680212	8	0.275176	1	0	1	0	-0.0101363
39	中集集团	2020	C33	80.06	6	0.0022791	0.041117	26	25.7083	0.631672	9	0.265188	1	0	1	0.0185505	0
39	中集集团	2021	C33	79.77	5	0.00390997	0.054177	27	25.7623	0.630773	9	0.008787	1	0	1	0.0252872	0
40	深鸿基	2009	S90	69.31	3	0.000885946	0.017735	15	21.7642	0.641099	12	0.675114	0	0	0	0.0445198	0
40	深鸿基	2010	K70	71.92	4	0.000530786	0.04046	16	21.5489	0.613091	12	0.951376	1	0	0	0.0342239	0
40	宝安地产	2011	K70	67.83	3	0.000363996	0.0744	17	21.3589	0.477982	11	0.775476	1	0	0	0.0452716	0
40	宝安地产	2012	K70	65.67	3	0.000200361	0.067669	18	21.777	0.593918	11	2.08519	0	0	0	0.0323726	0
40	宝安地产	2013	K70	62	2	0.000707672	0.025972	19	22.0997	0.683762	11	0.282567	1	0	0	0	-0.03854
40	宝安地产	2014	K70	67.34	3	0.000467639	0.012453	20	22.1748	0.702902	11	3.84324	0	0	0	0	-0.032656
40	宝安地产	2015	K70	67.11	3	0.00124488	0.009166	21	22.6356	0.804167	11	4.0319	1	0	0	0	-0.0147074
40	东旭蓝天	2016	K70	69.84	3	0.00199482	0.010142	22	23.5733	0.365806	11	0.26653	1	0	0	0	-0.002547
40	东旭蓝天	2017	E48	72.54	4	0.00432532	0.018681	23	24.0872	0.600067	11	0.503719	0	1	0	0.0077822	0
40	东旭蓝天	2018	D44	76.49	5	0.00513361	0.032723	24	24.262	0.576703	11	0.959322	0	0	1	0.0153109	0
40	东旭蓝天	2019	D44	71.02	4	0.00292284	-0.030888	25	24.1568	0.563673	9	-0.639484	0	0	1	0	-0.0587166
40	东旭蓝天	2020	D44	68.34	3	0.00250363	-0.039731	26	23.9891	0.534554	9	-0.178709	0	1	1	0	-0.0306277
40	东旭蓝天	2021	D44	60.98	2	0.00269654	-0.023084	27	23.9872	0.557142	9	-0.03846	0	0	1	0.0010919	0
42	深长城	2009	K70	76.36	5	0.000614754	0.041254	15	22.5921	0.680323	9	0.921443	0	0	0	0.0301223	0
42	深长城	2010	K70	73.98	4	0.000809746	0.053318	16	22.6387	0.648746	9	1.12923	0	0	0	0.0221599	0
42	深长城	2011	K70	77.25	5	0.000268745	0.044643	17	22.69	0.646232	9	1.3561	1	0	0	9.3e-05	0
42	深长城	2012	K70	73.86	4	0.000511989	0.054795	18	22.7404	0.613915	9	0.265021	0	0	0	0.0103822	0
42	中洲控股	2013	K70	74.25	4	0.000123452	0.050699	19	22.8025	0.616542	8	3.45864	1	0	0	0.0002919	0
42	中洲控股	2014	K70	73.71	4	0.000177873	0.01887	20	23.5081	0.796201	9	2.42998	1	0	0	0	-0.0268933
42	中洲控股	2015	K70	75.98	5	0.000214172	0.01624	21	23.9269	0.771898	9	1.3023	1	0	0	0	-0.0164363
42	中洲控股	2016	K70	69.37	3	0.000474009	0.007597	22	24.0961	0.799012	9	0.337482	1	0	0	0	-0.0179205
42	中洲控股	2017	K70	74.87	4	0.000387092	0.013959	23	24.4988	0.842186	9	4.92282	0	0	0	0.0013258	0
42	中洲控股	2018	K70	70.31	4	0.000320102	0.009011	24	24.553	0.833525	9	-0.238846	1	0	0	0	-0.0069467
42	中洲控股	2019	K70	68.53	3	0.000333122	0.014921	25	24.5331	0.822497	9	1.41662	0	0	0	0.0027383	0
42	中洲控股	2020	K70	70.35	4	0.000530917	0.003599	26	24.5175	0.815569	8	1.27797	0	0	0	0	-0.0101057
42	中洲控股	2021	K70	70.62	4	0.000693081	0.001577	27	24.4475	0.801428	8	0.307222	0	0	0	0	-0.0060923
45	深纺织A	2009	C17	71.49	4	0.000428108	0.047368	15	20.5033	0.385411	7	0.347025	0	0	1	0.0038717	0
45	深纺织A	2010	C17	72.61	4	0.000284787	0.024591	16	21.2273	0.186933	9	0.182038	0	0	1	0	-0.0208913
45	深纺织A	2011	S90	70.85	4	0.000516766	0.027052	17	21.3156	0.242557	9	0.202776	0	0	0	0	-0.0132355
45	深纺织A	2012	F51	57.87	1	0.00174737	-0.043064	18	21.3549	0.307152	9	0.615932	1	0	0	0	-0.0774492
45	深纺织A	2013	F51	65.42	3	0.00150911	0.016559	19	21.7712	0.194236	9	0.201528	1	0	0	0.0328873	0
45	深纺织A	2014	F51	70.13	4	0.000931749	-0.040241	20	21.761	0.221956	8	0.16147	1	0	0	0	-0.0468371
45	深纺织A	2015	C39	71.77	4	0.00116601	0.002862	21	21.8116	0.267673	8	-0.119224	1	0	0	0.0242032	0
45	深纺织A	2016	C39	71.49	4	0.00143782	-0.021184	22	22.139	0.164936	7	0.113247	1	0	0	0	-0.0178427
45	深纺织A	2017	C39	72.07	4	0.00302629	0.017556	23	22.1573	0.160336	9	0.224184	0	0	0	0.0352009	0
45	深纺织A	2018	C39	73.66	4	0.00222369	-0.013488	24	22.2535	0.251066	9	-0.623458	0	1	0	0	-0.0177726
45	深纺织A	2019	C39	70.05	4	0.00214823	-0.004089	25	22.2343	0.149354	8	-0.180461	0	0	0	0.0029779	0
45	深纺织A	2020	C39	70.6	4	0.00189215	0.008753	26	22.3266	0.215358	9	0.031439	0	0	0	0.0143962	0
45	深纺织A	2021	C39	72.43	4	0.00237389	0.013479	27	22.4411	0.288691	9	0.088843	0	0	0	0.0109565	0
48	ST 康达尔	2009	C13	69.1	3	0.00119111	0.062568	15	20.5795	1.00044	11	1.46759	0	1	0	0.0364882	0
48	ST 康达尔	2010	C13	71.13	4	0.00123733	-0.031783	16	20.4883	1.03015	11	0.028088	0	1	0	0	-0.0715937
48	ST 康达尔	2011	C13	69.74	3	0.00142267	0.390126	17	20.9553	0.648379	11	-0.051464	0	1	0	0.481291	0
48	康达尔	2012	C13	68.51	3	0.00139086	0.024975	18	20.9153	0.592418	11	-0.210579	1	1	0	0	-0.262601
48	康达尔	2013	C13	61.75	2	0.00170935	-0.007469	19	21.0089	0.636463	11	-0.19215	1	1	0	0	-0.137335
48	康达尔	2014	C13	63.48	2	0.000435876	0.060601	20	21.4078	0.695063	11	0.684955	1	1	0	0.0254172	0
48	康达尔	2015	C13	64.31	2	0.000957069	0.108088	21	21.3864	0.58659	11	-0.064631	1	1	0	0.0445609	0
48	康达尔	2016	C13	66.48	3	0.000978793	0.003064	22	21.3961	0.578484	11	-0.17438	1	1	0	0	-0.0860237
48	*ST 康达	2017	C13	65.16	3	0.0015472	-0.035535	23	22.0855	0.818492	11	-0.087285	0	1	0	0	-0.0848095
48	*ST 康达	2018	C13	58.54	1	0.00138112	0.086742	24	22.3686	0.763554	11	0.98695	1	1	0	0.112335	0
48	京基智农	2019	C13	52.78	1	0.00108086	0.178963	25	22.5907	0.632612	11	4.77857	1	0	0	0.14476	0
48	京基智农	2020	C13	55.5	1	0.00157463	0.088624	26	23.0162	0.719174	11	7.04032	0	0	0	0	-0.033663
48	京基智农	2021	C13	65.84	3	0.00174577	0.026873	27	23.4201	0.827464	11	0.110275	0	0	0	0	-0.0884352
49	德赛电池	2009	C38	67.96	3	0.00104012	-0.060383	14	20.2996	0.734349	9	0.208882	0	0	0	0	-0.0687412
49	德赛电池	2010	C38	69.96	3	0.00120835	0.103106	15	20.5611	0.672747	9	0.30242	1	0	0	0.151439	0
49	德赛电池	2011	C38	68.75	3	0.000831947	0.110642	16	21.0734	0.698867	9	0.885411	0	0	0	0.0824444	0
49	德赛电池	2012	C38	70.41	4	0.00108648	0.091728	17	21.3445	0.750595	8	0.728592	1	0	0	0	-0.0013152
49	德赛电池	2013	C38	69.68	3	0.000829187	0.081587	18	21.9385	0.806481	9	1.3587	1	0	0	0.0005169	0
49	德赛电池	2014	C38	72.7	4	0.000816601	0.066918	19	22.2656	0.803558	9	0.54791	1	0	0	0	-0.0271562
49	德赛电池	2015	C38	71.68	4	0.000728509	0.090548	20	21.9478	0.647971	9	0.205368	1	0	0	0	-0.0123505
49	德赛电池	2016	C38	68.22	3	0.000616669	0.067956	21	22.3614	0.708479	9	0.420699	0	0	0	0.0005958	0
49	德赛电池	2017	C38	70.64	4	0.000668688	0.047745	22	22.7539	0.761753	9	0.508158	0	0	0	0	-0.0245797
49	德赛电池	2018	C38	71.07	4	0.000982881	0.05958	23	22.9005	0.743297	9	0.032908	0	0	0	0	-0.0028889
49	德赛电池	2019	C38	67.83	3	0.00066922	0.076377	24	22.8946	0.673751	9	0.1325	0	0	0	0.0110575	0
49	德赛电池	2020	C38	67.47	3	0.000911843	0.081895	25	22.9248	0.687771	9	0.276976	0	1	0	0.011404	0
49	德赛电池	2021	C38	70.41	4	0.00133429	0.073671	26	23.1007	0.681789	9	0.387059	0	0	0	0.0013826	0
50	深天马A	2009	C39	72.38	4	0.000869523	-0.047853	14	22.5914	0.675933	9	-0.13688	0	0	0	0	-0.0604115
50	深天马A	2010	C39	70.29	4	0.000496542	0.017638	15	22.7991	0.687552	8	0.321369	1	0	0	0.0491984	0
50	深天马A	2011	C39	71.89	4	0.00108245	0.031971	16	22.8092	0.6375	7	0.016331	1	0	0	0.0323474	0
50	深天马A	2012	C39	71.93	4	0.000796777	0.017629	17	22.7778	0.608351	7	-0.04439	1	0	0	0	-0.0021281
50	深天马A	2013	C39	70.03	4	0.000554678	0.035796	18	22.7998	0.588088	9	-0.179688	1	0	0	0.0182738	0
50	深天马A	2014	C39	71.6	4	0.000475677	0.043774	19	23.4764	0.454445	9	-0.311382	1	0	0	0.0210925	0
50	深天马A	2015	C39	75.33	5	0.000463912	0.025687	20	23.7973	0.387465	8	0.026459	1	0	0	0	-0.011763
50	深天马A	2016	C39	73.05	4	0.000901148	0.026254	21	23.7996	0.365342	9	0.072004	1	0	0	0	-0.0081932
50	深天马A	2017	C39	75.69	5	0.00109368	0.027222	22	24.1128	0.511848	9	0.003681	1	0	0	0.0018887	0
50	深天马A	2018	C39	76.72	5	0.00127339	0.016388	23	24.8182	0.566855	9	-0.076185	1	1	0	0	-0.0135525
50	深天马A	2019	C39	73.72	4	0.00126422	0.012672	24	24.9046	0.591951	9	-0.222738	1	0	0	0	-0.009346
50	深天马A	2020	C39	72.85	4	0.00159541	0.020046	25	25.0213	0.543647	9	-0.240656	1	0	0	0.0042586	0
50	深天马A	2021	C39	73.9	4	0.00233479	0.019177	26	25.1107	0.566435	11	-0.012657	0	0	0	0.0005214	0
55	方大集团	2009	C33	74.23	4	0.00312666	0.02491	13	21.1172	0.518206	7	0.340393	0	1	1	0.0140321	0
55	方大集团	2010	C33	74.6	4	0.00143221	0.02425	14	21.412	0.450407	7	0.486993	0	1	1	0.0077468	0
55	方大集团	2011	C33	75.14	5	0.00123063	0.027449	15	21.4949	0.46746	7	0.416663	0	1	1	0.0038857	0
55	方大集团	2012	C33	76.27	5	0.00165451	0.002768	16	21.5682	0.502397	7	0.214473	1	0	1	0	-0.0241627
55	方大集团	2013	C33	71.12	4	0.00186903	0.031313	17	21.6786	0.5322	7	0.288663	1	0	1	0.0205059	0
55	方大集团	2014	C33	70.05	4	0.00256243	0.025306	18	22.0215	0.644927	7	0.230733	1	0	1	0.0047644	0
55	方大集团	2015	C33	73.57	4	0.00275043	0.015281	19	22.2193	0.701165	7	0.022251	1	0	1	0	-0.0109083
55	方大集团	2016	C33	69.04	3	0.00211739	0.096653	20	22.6383	0.660779	7	2.36517	0	0	1	0.0954567	0
55	方大集团	2017	C33	76.79	5	0.0013719	0.150949	21	22.7548	0.575245	7	0.370091	0	0	1	0.0813037	0
55	方大集团	2018	C33	71.4	4	0.00141065	0.210732	22	23.0897	0.512594	7	0.025375	1	0	1	0.118486	0
55	方大集团	2019	C33	75.93	5	0.00105588	0.030498	23	23.1542	0.53991	7	0.259383	0	0	1	0	-0.166816
55	方大集团	2020	C33	77.96	5	0.00119904	0.032172	24	23.197	0.540957	7	0.036321	0	0	1	0	-0.0653496
55	方大集团	2021	C33	78.41	5	0.00214389	0.018497	25	23.2297	0.543997	7	0.282594	0	0	1	0	-0.0402198
56	深国商	2009	F52	71.87	4	0.000292963	-0.009324	13	21.096	0.906939	8	1.47777	1	0	0	0.0085041	0
56	深国商	2010	K70	67.63	3	0.000474383	-0.184631	14	21.1555	1.09739	8	1.31161	1	0	0	0	-0.176489
56	深国商	2011	K70	60.7	2	0.000894118	-0.138259	15	21.1556	1.2517	8	0.368794	1	0	0	0	-0.0184657
56	*ST 国商	2012	K70	66.15	3	0.000923316	-0.008023	16	21.4196	1.20186	8	-0.151917	1	0	0	0.1218	0
56	*ST 国商	2013	K70	70.15	4	0.000500776	0.496373	17	22.7778	0.555532	8	2.84768	0	0	0	0.847487	0
56	深国商	2014	K70	70.38	4	0.000333556	-0.068953	18	22.7866	0.628363	8	-0.23583	1	0	0	0	-0.519952
56	皇庭国际	2015	K70	71.07	4	0.000269493	0.004796	19	22.8022	0.374701	5	4.17758	1	0	0	0	-0.133892
56	皇庭国际	2016	K70	70.78	4	0.000644449	0.01094	20	23.0879	0.482337	9	0.342581	0	0	0	0	-0.0458968
56	皇庭国际	2017	K70	71.98	4	0.000853573	0.014824	21	23.3744	0.591611	9	-0.476674	0	0	0	0	-0.0139647
56	皇庭国际	2018	K70	71.26	4	0.000632311	0.008952	22	23.3076	0.561924	9	0.158085	0	0	0	0	-0.0140909
56	皇庭国际	2019	L72	67.3	3	0.000773239	0.006123	23	23.2455	0.554071	9	-0.050635	0	1	0	0	-0.0080854
56	皇庭国际	2020	L72	61.95	2	0.000940039	-0.02719	24	23.1877	0.588872	8	-0.318623	0	1	0	0	-0.0354941
56	皇庭国际	2021	L72	65.66	3	0.00078445	-0.115134	25	23.1144	0.690232	8	0.09286	0	1	0	0	-0.0987877
58	深赛格	2009	L71	69.94	3	0.000730994	-0.229915	13	21.0304	0.186105	9	0.17962	0	1	0	0	-0.233892
58	深赛格	2010	L71	69.68	3	0.000359083	0.043339	14	21.106	0.199613	9	0.062596	0	0	0	0.164135	0
58	深赛格	2011	L71	73.74	4	0.000409409	0.041107	15	21.2382	0.209863	9	0.116587	0	0	0	0.0644991	0
58	深赛格	2012	L72	70.95	4	0.000855776	0.031747	16	21.2776	0.211593	9	0.029828	0	1	0	0.0143486	0
58	深赛格	2013	L72	68.11	3	0.000713558	0.034099	17	21.4817	0.327471	9	-0.179468	0	1	0	0.0109355	0
58	深赛格	2014	L72	73.27	4	0.000515132	0.02958	18	21.7015	0.437772	9	-0.09165	0	1	0	0	-0.0003758
58	深赛格	2015	L72	71.77	4	0.00118596	0.041294	19	21.6844	0.357337	9	-0.115976	1	1	0	0.0079737	0
58	深赛格	2016	L72	72.15	4	0.00151863	0.055814	20	21.6587	0.309922	9	0.220497	1	1	0	0.0173455	0
58	深赛格	2017	L72	67.92	3	0.00169537	0.04405	21	22.6681	0.630906	8	3.24581	0	1	0	0	-0.0038888
58	深赛格	2018	L72	73.69	4	0.00110807	0.003303	22	22.6873	0.656307	8	-0.713115	0	1	0	0	-0.0424905
58	深赛格	2019	L72	71.68	4	0.001057	0.016665	23	22.5463	0.594452	8	0.090563	0	1	0	0	-0.0048392
58	深赛格	2020	L72	73.66	4	0.00117883	0.005176	24	22.4865	0.574448	9	0.076594	0	1	0	0	-0.0124057
58	深赛格	2021	L72	69.79	3	0.00248424	0.017546	25	22.4518	0.54314	9	0.244557	1	1	0	0.0072577	0
59	辽通化工	2009	C25	75.96	5	0.00188817	0.009402	12	23.8168	0.702672	0	0.092867	0	1	1	0	-0.0211439
59	辽通化工	2010	C25	77.35	5	0.00177062	0.015551	13	24.0018	0.750634	0	0.725519	0	1	1	0	-0.0021566
59	辽通化工	2011	C25	78.78	5	0.00243913	0.029506	14	24.0744	0.735552	0	0.003738	1	1	1	0.0127304	0
59	辽通化工	2012	C25	80.03	6	0.0018909	0.000609	15	24.2123	0.774421	0	0.897223	1	1	1	0	-0.0248358
59	华锦股份	2013	C25	77.9	5	0.001584	-0.005695	16	24.0712	0.745773	0	0.12799	0	1	1	0	-0.0158783
59	华锦股份	2014	C25	74.78	4	0.000961274	-0.042954	17	24.2671	0.725987	0	0.725537	1	0	1	0	-0.0482033
59	*ST 华锦	2015	C25	73.26	4	0.00149285	0.012117	18	24.1218	0.691936	0	0.58393	1	1	1	0.0391027	0
59	华锦股份	2016	C25	72.72	4	0.00154941	0.058913	19	24.1691	0.646672	0	0.122838	1	1	1	0.0647101	0
59	华锦股份	2017	C25	76.37	5	0.00181	0.062682	20	24.1562	0.591054	0	0.260029	0	1	1	0.027855	0
59	华锦股份	2018	C25	76.21	5	0.00197759	0.034618	21	24.2033	0.576934	0	0.244391	0	1	1	0	-0.015703
59	华锦股份	2019	C25	77.06	5	0.00211589	0.035729	22	24.1029	0.51817	0	0.204318	0	1	1	0	-0.0087122
59	华锦股份	2020	C25	78.36	5	0.00246499	0.012365	23	24.0519	0.494189	0	0.402242	0	1	1	0	-0.0244369
59	华锦股份	2021	C25	75.91	5	0.00288777	0.029182	24	24.1926	0.53655	0	1.19394	0	1	1	0.0094072	0
60	中金岭南	2009	C32	76.24	5	0.00149623	0.044642	12	23.1783	0.594227	11	0.127268	1	1	1	0	-0.0378352
60	中金岭南	2010	C32	79.29	5	0.00229067	0.065198	13	23.4023	0.6138	11	-0.035805	1	1	1	0.0042309	0
60	中金岭南	2011	C32	79.58	5	0.00214333	0.077878	14	23.3653	0.525585	11	1.21359	1	1	1	0.0056634	0
60	中金岭南	2012	C32	79.03	5	0.00259909	0.037944	15	23.3675	0.495988	11	0.408548	1	1	1	0	-0.0361887
60	中金岭南	2013	C32	79.13	5	0.000692251	0.02914	16	23.3939	0.561427	11	0.998256	1	1	1	0	-0.0229365
60	中金岭南	2014	C32	72.55	4	0.000830408	0.038741	17	23.3776	0.540798	11	-0.178816	1	1	1	0	-0.0002356
60	中金岭南	2015	C32	77.76	5	0.0014272	0.016415	18	23.4885	0.503239	10	0.146009	1	1	1	0	-0.0212342
60	中金岭南	2016	C32	78.03	5	0.00210814	0.020149	19	23.5547	0.515829	10	-0.233071	1	1	1	0	-0.0050027
60	中金岭南	2017	C32	78.78	5	0.00376153	0.057955	20	23.6608	0.448532	9	-0.15031	0	1	1	0.0382119	0
60	中金岭南	2018	C32	76.32	5	0.0028908	0.04663	21	23.694	0.450591	9	-0.464358	0	0	1	0.0016618	0
60	中金岭南	2019	C32	77.76	5	0.0034444	0.042882	22	23.7349	0.440773	9	-0.323367	0	0	1	0	-0.0029813
60	中金岭南	2020	C32	78.64	5	0.00310256	0.045171	23	23.9157	0.47259	9	0.106515	0	0	1	0.0042925	0
60	中金岭南	2021	C32	79.37	5	0.00425988	0.044237	24	24.0412	0.501386	9	0.032589	0	0	1	0	-0.000518
61	农产品	2009	F51	74.73	4	0.000538471	0.02232	12	22.6707	0.50535	13	-1.40602	0	1	0	0	-0.0050003
61	农产品	2010	F51	75.35	5	0.000807103	0.030662	13	22.9329	0.585435	13	0.079427	0	1	0	0.0088859	0
61	农产品	2011	F51	74.6	4	0.00115999	0.02761	14	22.9713	0.564772	13	-0.162725	0	1	0	0	-0.0029646
61	农产品	2012	L72	78.04	5	0.000586492	0.009888	15	23.0857	0.593047	13	0.16929	0	1	0	0	-0.0188819
61	农产品	2013	L72	74.58	4	0.000324865	0.01766	16	23.2266	0.499835	13	-0.084236	0	1	0	0.0009073	0
61	农产品	2014	L72	73.82	4	0.000558402	0.009808	17	23.3483	0.554065	13	0.091098	0	1	0	0	-0.0081361
61	农产品	2015	L72	77.23	5	0.000740317	0.002744	18	23.504	0.622803	13	0.105475	0	1	0	0	-0.0107014
61	农产品	2016	L72	78.23	5	0.00125875	0.005407	19	23.571	0.637762	13	0.214403	0	1	0	0	-0.0016486
61	农产品	2017	L72	78.15	5	0.00112474	0.003246	20	23.6594	0.659883	13	0	0	1	0	0	-0.0028584
61	农产品	2018	L72	78.15	5	0.00109872	0.005275	21	23.6677	0.653134	13	0.007152	0	1	0	0.0007636	0
61	农产品	2019	L72	77.75	5	0.00102524	0.020757	22	23.6988	0.649514	12	-0.026231	0	1	0	0.0160895	0
61	农产品	2020	L72	77.88	5	0.00151523	0.022783	23	23.6888	0.634451	12	0.019322	0	1	0	0.0080238	0
61	农产品	2021	L72	80.13	6	0.0012602	0.023976	24	23.7519	0.638294	12	-0.043763	0	1	0	0.0052735	0
62	深圳华强	2009	L71	71.67	4	0.000556965	0.073865	12	21.7345	0.383852	9	1.02606	0	1	0	0.0469325	0
62	深圳华强	2010	L71	77.45	5	0.00101028	0.046257	13	22.0651	0.531336	9	0.151324	0	0	0	0.009048	0
62	深圳华强	2011	L71	70.77	4	0.00100237	0.010625	14	22.2631	0.620521	9	0.170711	0	0	0	0	-0.0385428
62	深圳华强	2012	L72	73.76	4	0.000843012	0.056602	15	22.3323	0.679874	9	2.05753	0	1	0	0.0314699	0
62	深圳华强	2013	L72	76.85	5	0.00100893	0.083314	16	22.3071	0.588971	9	1.88922	0	1	0	0.036292	0
62	深圳华强	2014	L72	71.81	4	0.000695383	0.116519	17	22.121	0.411927	9	-0.286599	1	1	0	0.0379648	0
62	深圳华强	2015	L72	72.66	4	0.00158917	0.060448	18	22.545	0.404929	9	2.78822	1	1	0	0	-0.0174541
62	深圳华强	2016	L72	73.48	4	0.0017223	0.063531	19	22.6581	0.410328	9	0.098887	0	1	0	0	-0.0129336
62	深圳华强	2017	F51	72.28	4	0.00188819	0.05332	20	22.871	0.477586	9	0.17002	0	0	0	0	-0.0133175
62	深圳华强	2018	F51	76.53	5	0.00152227	0.074702	21	23.0556	0.500546	8	0.077767	0	0	0	0.016562	0
62	深圳华强	2019	F51	74.24	4	0.00220647	0.063191	22	23.1525	0.496825	9	0.102565	0	0	0	0	-0.0079892
62	深圳华强	2020	F51	74.19	4	0.00216292	0.058797	23	23.2281	0.50159	9	-0.026208	0	1	0	0	-0.0084297
62	深圳华强	2021	F51	74.19	4	0.00215897	0.066132	24	23.4812	0.568913	9	-0.010602	0	0	0	0.0100681	0
63	中兴通讯	2009	C39	78.23	5	0.00102863	0.039444	12	24.9478	0.737368	14	0.151512	1	0	0	0.0011685	0
63	中兴通讯	2010	C39	77.27	5	0.000781621	0.041312	13	25.1559	0.703371	14	0.578002	1	0	0	0.0008364	0
63	中兴通讯	2011	C39	76.13	5	0.000847023	0.021288	14	25.3807	0.750505	14	0.335183	1	0	0	0	-0.0215894
63	中兴通讯	2012	C39	78.1	5	0.000566145	-0.024241	15	25.4003	0.789302	14	0.298165	1	0	0	0	-0.0567848
63	中兴通讯	2013	C39	73.34	4	0.000625824	0.014325	16	25.3292	0.763931	14	0.204428	1	0	0	0.0155801	0
63	中兴通讯	2014	C39	74.3	4	0.000618628	0.025681	17	25.3887	0.752458	14	0.074262	1	0	0	0.018861	0
63	中兴通讯	2015	C39	76.66	5	0.000766509	0.030938	18	25.5182	0.641433	13	0.39951	1	0	0	0.0140374	0
63	中兴通讯	2016	C39	80.35	6	0.000778665	-0.00994	19	25.6766	0.711347	14	0.246253	1	0	0	0	-0.03789
63	中兴通讯	2017	C39	79.63	5	0.000851354	0.037415	20	25.6928	0.684777	14	0.428301	1	0	0	0.03313	0
63	中兴通讯	2018	C39	79.9	5	0.00108114	-0.053725	21	25.5858	0.745184	9	0.38353	1	1	0	0	-0.07532
63	中兴通讯	2019	C39	80.65	6	0.00128828	0.040911	22	25.6735	0.731206	9	0.349663	1	0	0	0.063428	0
63	中兴通讯	2020	C39	83.3	6	0.00125235	0.031345	23	25.7381	0.693813	9	0.014526	1	0	0	0.0150262	0
63	中兴通讯	2021	C39	84.28	6	0.00187197	0.041691	24	25.8518	0.684246	9	-0.001877	1	0	0	0.0177095	0
65	北方国际	2009	E48	67.81	3	0.000374432	0.019929	11	21.5728	0.77056	9	1.30475	0	1	0	0.0158197	0
65	北方国际	2010	E48	65.9	3	0.000550728	0.025456	12	21.3927	0.706491	6	3.81039	0	1	0	0.0089959	0
65	北方国际	2011	E48	62.67	2	0.000282752	0.036605	13	21.5692	0.723701	9	0.886885	1	1	0	0.0202553	0
65	北方国际	2012	E48	70.18	4	0.00102145	0.044885	14	21.8832	0.756321	9	50.818	0	0	0	0.0201491	0
65	北方国际	2013	E48	74.68	4	0.00014022	0.049207	15	22.1052	0.757927	9	9.77843	0	0	0	0.0108337	0
65	北方国际	2014	E48	75.65	5	0.000184176	0.045613	16	22.3162	0.75983	9	1.20678	1	1	0	9.25e-05	0
65	北方国际	2015	E48	70.25	4	0.000435714	0.034824	17	22.613	0.672985	8	5.5155	1	1	0	0	-0.010415
65	北方国际	2016	E48	76.6	5	0.000623853	0.04349	18	23.2204	0.698646	9	3.95854	1	1	0	0.006198	0
65	北方国际	2017	E48	77.52	5	0.000905319	0.047378	19	23.1625	0.640241	9	0.729102	0	1	0	0	-0.0018338
65	北方国际	2018	E48	76.43	5	0.000755389	0.053966	20	23.1611	0.597413	9	0.427454	0	0	0	0.0071875	0
65	北方国际	2019	E48	78.57	5	0.000794559	0.050153	21	23.4142	0.630137	8	0.577201	0	0	0	0.005416	0
65	北方国际	2020	E48	77.54	5	0.000972958	0.043367	22	23.6181	0.655597	9	0.950978	0	0	0	0	-0.0065276
65	北方国际	2021	E48	77.78	5	0.00182439	0.035001	23	23.6856	0.6463	9	0.581339	0	0	0	0	-0.014203
66	长城电脑	2009	C39	77.57	5	0.00119603	0.023586	12	24.0355	0.700102	9	15.4402	0	0	0	0.0205	0
66	长城电脑	2010	C39	78.73	5	0.00120239	0.02535	13	24.2175	0.674447	9	0.093596	0	0	0	0	-0.006411
66	长城电脑	2011	C39	81.79	6	0.00202909	0.014464	14	24.2137	0.68834	9	-0.016921	1	0	0	0	-0.0158784
66	长城电脑	2012	C39	82.69	6	0.00147828	0.002436	15	24.3915	0.738523	9	0.107096	1	0	0	0	-0.0180364
66	长城电脑	2013	C39	82.18	6	0.00184911	-0.019448	16	24.3926	0.77851	9	0.045263	1	0	0	0	-0.0293255
66	长城电脑	2014	C39	77.49	5	0.00153192	-0.008379	17	24.4258	0.791154	9	0.139072	1	0	0	0	-0.0007902
66	长城电脑	2015	C39	78.72	5	0.00207768	-0.004937	18	24.3985	0.779422	9	0.107814	1	0	0	0.0033329	0
66	长城电脑	2016	C39	76.72	5	0.00186349	0.005253	19	24.4334	0.767378	9	0.1336	1	0	0	0.0115482	0
66	中国长城	2017	C39	81.77	6	0.00218818	0.04579	20	23.4447	0.502777	9	0.414324	0	0	0	0.0200233	0
66	中国长城	2018	C39	84.83	6	0.00185549	0.066014	21	23.496	0.584406	9	0.752433	0	1	0	0.0549673	0
66	中国长城	2019	C39	85.5	7	0.00169235	0.053799	22	23.7992	0.600809	9	0.310116	0	0	0	0.0147669	0
66	中国长城	2020	C39	85.48	7	0.00191378	0.035401	23	24.0386	0.660481	9	0.978627	0	0	0	0	-0.0149632
66	中国长城	2021	C39	84.8	6	0.00201731	0.020864	24	24.211	0.670954	9	0.264241	0	0	0	0	-0.0229433
68	赛格三星	2009	C39	70.29	4	0.000110266	-2.74627	12	20.3687	0.748636	9	-0.592396	0	0	0	0	-0.992404
68	ST 三星	2010	C39	61.98	2	6.75174e-05	0.08091	13	19.8964	0.387955	9	-0.893846	0	0	0	0.663791	0
68	ST 三星	2011	C39	62.91	2	6.92713e-05	-0.104039	14	19.7888	0.422459	9	0.186475	0	0	0	0.104919	0
68	ST 华赛	2012	C39	62.91	2	0.000653467	0.007428	15	19.8706	0.453366	9	31.1438	0	0	0	0.148145	0
68	华控赛格	2013	C39	57.55	1	0.000236504	-0.062883	16	20.1983	0.669023	9	-0.366987	0	0	0	0	-0.0215708
68	华控赛格	2014	C39	61.11	2	0.000692265	-0.250484	17	19.8575	0.723252	12	2.49583	0	0	0	0	-0.143736
68	*ST 华赛	2015	C39	65.8	3	0.00112183	0.010732	18	20.446	0.125987	11	8.10051	1	0	0	0.164514	0
68	华控赛格	2016	C39	70.38	4	0.00216408	0.00664	19	20.9961	0.390353	12	3.77665	0	0	0	0.0604254	0
68	华控赛格	2017	C39	70.49	4	0.00229469	0.011643	20	21.7542	0.610299	11	2.37203	0	0	0	0.0316052	0
68	华控赛格	2018	C39	72.19	4	0.00232234	-0.040564	21	21.9598	0.728095	11	0.421865	0	1	0	0	-0.0479339
68	华控赛格	2019	C39	68.68	3	0.00300093	0.001904	22	22.0547	0.747129	9	2.22909	0	0	0	0.0275394	0
68	华控赛格	2020	M74	68.78	3	0.00261193	-0.048218	23	22.0353	0.790441	12	0.781945	0	1	0	0	-0.0387302
68	华控赛格	2021	M74	67.69	3	0.00227041	-0.029373	24	22.1165	0.836634	12	-0.077414	0	0	0	0.0016959	0
69	华侨城A	2009	L72	80.05	6	0.00119626	0.060638	12	24.149	0.627589	14	6.24525	0	1	0	0	-0.0280506
69	华侨城A	2010	L72	79.8	5	0.000549243	0.068575	13	24.6056	0.696934	10	4.02383	0	1	0	0.0106968	0
69	华侨城A	2011	L72	86.33	7	0.000568448	0.052361	14	24.8626	0.711698	11	1.7165	1	1	0	0	-0.0206343
69	华侨城A	2012	N78	80.62	6	0.000329501	0.055572	15	25.0137	0.699528	10	2.26597	0	1	0	0	-0.0075437
69	华侨城A	2013	N78	84.93	6	0.000444099	0.056398	16	25.1992	0.685297	9	0.650045	0	1	0	0	-0.0011665
69	华侨城A	2014	N78	84.88	6	0.000966702	0.058928	17	25.2758	0.660105	8	1.05874	0	1	0	0	-0.0008966
69	华侨城A	2015	N78	85.81	7	0.000912377	0.045489	18	25.4705	0.634098	8	1.03425	0	1	0	0	-0.0116396
69	华侨城A	2016	N78	82.17	6	0.000801701	0.049957	19	25.7092	0.671215	7	1.16499	0	1	0	0.0013331	0
69	华侨城A	2017	N78	78.86	5	0.0011084	0.042851	20	26.1053	0.698911	7	3.11732	0	1	0	0	-0.0041317
69	华侨城A	2018	K70	84.92	6	0.00137534	0.038394	21	26.4074	0.737692	8	1.39946	0	0	0	0	-0.0087777
69	华侨城A	2019	K70	83.07	6	0.00183873	0.037781	22	26.6624	0.749767	8	1.47105	0	0	0	0	-0.0051261
69	华侨城A	2020	K70	84.67	6	0.00275413	0.034436	23	26.847	0.75826	7	1.97653	0	0	0	0	-0.0069324
69	华侨城A	2021	K70	85	7	0.00268123	0.014898	24	26.8972	0.748394	7	1.01049	0	0	0	0	-0.025169
70	特发信息	2009	C39	71.89	4	0.000220531	0.033029	9	20.9285	0.401516	11	0.118961	0	0	0	0.0169418	0
70	特发信息	2010	C39	71.42	4	0.000526205	0.039217	10	21.191	0.454388	11	0.128592	0	0	0	0.0166707	0
70	特发信息	2011	C39	70.78	4	0.000447205	0.023029	11	21.3223	0.495641	11	-0.05583	0	0	0	0	-0.0131277
70	特发信息	2012	C38	70.91	4	0.000293304	0.027426	12	21.4122	0.509238	10	-0.012217	0	0	0	0	-0.0011311
70	特发信息	2013	C38	69.96	3	0.000277107	0.028579	13	21.5357	0.482769	9	0.170322	0	0	0	0.0012296	0
70	特发信息	2014	C38	69.23	3	0.000415173	0.02715	14	21.6819	0.51634	9	0.432718	0	0	0	0	-0.0008262
70	特发信息	2015	C38	68.44	3	0.000531293	-0.071878	15	22.1007	0.64449	9	0.321172	1	0	0	0	-0.116066
70	特发信息	2016	C38	69.58	3	0.000445467	0.028812	16	22.2849	0.6724	9	0.211501	0	0	0	0.0717438	0
70	特发信息	2017	C38	69.42	3	0.000554074	0.041229	17	22.4902	0.688177	8	0.357078	0	0	0	0.0426875	0
70	特发信息	2018	C38	70.45	4	0.00111637	0.04177	18	22.7	0.694881	9	0.142137	0	0	0	0.017763	0
70	特发信息	2019	C38	66	3	0.0010455	0.05181	19	22.6819	0.5931	9	0.397214	0	0	0	0.0123102	0
70	特发信息	2020	C38	67.39	3	0.00151446	0.005782	20	23.0344	0.705036	8	1.89793	0	1	0	0	-0.0396269
70	特发信息	2021	C38	61.55	2	0.00126007	-0.072345	21	22.8424	0.697191	9	0.680602	0	0	0	0	-0.0880618
78	海王生物	2009	C27	72.33	4	0.000723458	0.000193	11	21.8753	0.781156	9	-0.093392	1	0	1	0	-0.0003772
78	海王生物	2010	C27	73.34	4	0.000481367	0.013327	12	22.1458	0.782385	11	-0.139747	0	0	1	0.0147661	0
78	海王生物	2011	C27	73.09	4	0.000337952	0.0128	13	22.2992	0.799178	11	-0.030272	1	0	1	0.0045685	0
78	海王生物	2012	F52	71.17	4	0.00125313	0.017239	14	22.492	0.819737	11	0.007283	0	0	0	0.0069434	0
78	海王生物	2013	F52	74.29	4	0.00155994	0.028595	15	22.8051	0.764565	9	-0.032444	1	0	0	0.0169174	0
78	海王生物	2014	F52	75.13	5	0.00114699	0.008683	16	22.9883	0.814926	11	0.026776	1	0	0	0	-0.0167931
78	海王生物	2015	F52	72.83	4	0.0015127	0.040627	17	23.2698	0.832078	11	0.025153	1	0	0	0.0301128	0
78	海王生物	2016	F52	72.63	4	0.00136557	0.02994	18	23.5364	0.647212	7	-0.097512	0	0	0	0	-0.0003529
78	海王生物	2017	F52	75.54	5	0.00101546	0.026691	19	24.1529	0.790373	7	0.26696	0	0	0	0.0006178	0
78	海王生物	2018	F52	74.01	4	0.00153624	0.017753	20	24.4399	0.825944	7	0.027667	0	0	0	0	-0.0141359
78	海王生物	2019	F52	71.13	4	0.00128903	0.012507	21	24.4409	0.809302	9	0.095274	1	1	0	0	-0.0134243
78	海王生物	2020	F52	54.61	1	0.0011139	-0.001039	22	24.4051	0.811438	9	0.036577	1	1	0	0	-0.0189047
78	海王生物	2021	F52	60.3	2	0.00119628	0.006857	23	24.3504	0.805651	9	-0.024608	0	0	0	0.0001291	0
88	盐田港	2009	G58	71.63	4	0.000312875	0.106278	12	22.305	0.079491	9	0.088143	0	0	0	0	-0.0516293
88	盐田港	2010	G58	74.89	4	0.0005251	0.093871	13	22.3277	0.078657	9	0.039648	0	0	0	0	-0.0352707
88	盐田港	2011	G58	75.17	5	0.000594612	0.086654	14	22.4123	0.077074	9	0.058801	0	0	0	0	-0.0187353
88	盐田港	2012	G54	66.66	3	0.00031468	0.083906	15	22.3896	0.074929	9	0.021974	0	0	0	0	-0.0148551
88	盐田港	2013	G54	72.95	4	0.000347395	0.076022	16	22.4437	0.085955	9	0.020488	0	0	0	0	-0.010815
88	盐田港	2014	G54	69.48	3	0.000288815	0.069362	17	22.644	0.188218	9	-0.03393	0	0	0	0	-0.006122
88	盐田港	2015	G54	71.24	4	0.000414766	0.066338	18	22.7874	0.229364	9	0.033058	0	0	0	0	-0.0076448
88	盐田港	2016	G54	72.6	4	0.000405663	0.046601	19	22.8343	0.215342	9	0.018605	0	0	0	0	-0.0264519
88	盐田港	2017	G54	73.57	4	0.000734839	0.046564	20	22.9529	0.238875	9	0.00051	0	0	0	0	-0.0089558
88	盐田港	2018	G54	76.88	5	0.000639591	0.047117	21	23.0564	0.248857	9	0.040247	0	0	0	0	-0.0033483
88	盐田港	2019	G54	75.89	5	0.000533547	0.035802	22	23.1227	0.257485	9	-0.19456	0	0	0	0	-0.0139023
88	盐田港	2020	G54	74.2	4	0.00065445	0.029232	23	23.2967	0.2492	8	-0.004809	0	0	0	0	-0.0107839
88	盐田港	2021	G54	72.75	4	0.00115331	0.034682	24	23.3588	0.26846	9	0.205408	0	1	0	0	-0.0003216
89	深圳机场	2009	G58	75.9	5	0.00144868	0.100665	11	22.4795	0.103256	0	-0.002376	0	0	0	0.0264733	0
89	深圳机场	2010	G58	76.36	5	0.00241189	0.11067	12	22.6006	0.104214	0	0.057203	0	0	0	0.0240573	0
89	深圳机场	2011	G58	78.15	5	0.00131861	0.072818	13	22.9386	0.251293	0	0.641567	0	0	0	0	-0.0227321
89	深圳机场	2012	G56	73.59	4	0.00128728	0.056383	14	23.0653	0.293495	0	1.11244	0	1	0	0	-0.0341478
89	深圳机场	2013	G56	72.21	4	0.0021032	0.042916	15	23.1965	0.341296	0	0.075149	0	1	0	0	-0.0278821
89	深圳机场	2014	G56	70.62	4	0.00216278	0.021752	16	23.2647	0.376038	0	0.080301	0	1	0	0	-0.0344149
89	深圳机场	2015	G56	69.99	3	0.00186116	0.044579	17	23.2044	0.142207	0	-0.009281	0	1	0	0.0070041	0
89	深圳机场	2016	G56	76.98	5	0.00218135	0.046071	18	23.2474	0.141008	0	0.063498	0	1	0	0.0066256	0
89	深圳机场	2017	G56	75.97	5	0.00161969	0.051462	19	23.2972	0.144605	0	0.033381	0	1	0	0.0083332	0
89	深圳机场	2018	G56	76.46	5	0.00312914	0.050679	20	23.3225	0.13351	0	0.035653	0	0	0	0.0019113	0
89	深圳机场	2019	G56	80	6	0.00471288	0.04319	21	23.3639	0.138555	0	0.046478	0	1	0	0	-0.0064735
89	深圳机场	2020	G56	77.64	5	0.00280064	0.002545	22	23.4391	0.210235	0	0.015191	0	1	0	0	-0.0440314
89	深圳机场	2021	G56	74.26	4	0.00389826	-0.000763	23	23.994	0.547947	0	0.211058	0	1	0	0	-0.0212226
90	深天健	2009	E47	67.4	3	0.000325905	0.009799	10	22.4965	0.552343	7	0.179157	0	1	0	0.0094003	0
90	深天健	2010	E47	62.05	2	0.000489996	0.010902	11	23.0417	0.539683	7	-0.211561	0	1	0	0.0073311	0
90	深天健	2011	E47	67.86	3	0.000843398	0.027095	12	22.7382	0.590704	6	-0.263484	0	1	0	0.0121435	0
90	深天健	2012	E48	69.3	3	0.00150853	0.02916	13	22.8725	0.624482	7	0.288371	0	0	0	0.0129274	0
90	深天健	2013	E48	70.7	4	0.00111103	0.038648	14	23.0048	0.655718	7	0.734174	0	0	0	0.015288	0
90	天健集团	2014	E48	66.77	3	0.0011404	0.038224	15	23.1236	0.664769	7	1.58826	1	1	0	0.0054062	0
90	天健集团	2015	E48	69.49	3	0.0032134	0.023703	16	23.5299	0.625577	7	1.35472	1	1	0	0	-0.0098765
90	天健集团	2016	E48	75.42	5	0.00224995	0.023127	17	23.6829	0.671569	7	1.28981	0	1	0	0	-0.0075106
90	天健集团	2017	E48	69.86	3	0.00283315	0.023194	18	23.9734	0.74455	7	0.542101	0	1	0	0	-0.0013582
90	天健集团	2018	E48	72.64	4	0.00175261	0.024428	19	24.1809	0.724716	7	3.72053	0	0	0	0	-0.0001283
90	天健集团	2019	E48	75.17	5	0.00236862	0.030601	20	24.4199	0.760364	7	3.01788	0	0	0	0.0072367	0
90	天健集团	2020	E48	74.23	4	0.00105605	0.030384	21	24.6151	0.774743	6	1.65271	0	0	0	0.0019917	0
90	天健集团	2021	E48	76.87	5	0.00136193	0.032623	22	24.8147	0.785596	8	1.94149	0	0	0	0.0033257	0
96	广聚能源	2009	F51	72.33	4	0.000619369	0.061164	9	21.3312	0.102706	11	0.533816	0	1	0	0	-0.0264752
96	广聚能源	2010	F51	76.38	5	0.000496771	0.046543	10	21.3513	0.079303	11	0.1049	0	1	0	0	-0.0274461
96	广聚能源	2011	F51	73.64	4	0.00131517	0.047325	11	21.4113	0.088711	11	0.157938	0	1	0	0	-0.0092184
96	广聚能源	2012	F51	73.69	4	0.000798176	0.010561	12	21.4114	0.09312	11	-0.399442	0	0	0	0	-0.0418784
96	广聚能源	2013	F51	75.96	5	0.000330815	0.033357	13	21.4403	0.085742	11	-0.11292	1	0	0	0.0065327	0
96	广聚能源	2014	F51	75.5	5	0.000188111	0.021448	14	21.4328	0.070359	11	0.105231	0	0	0	0	-0.0098579
96	广聚能源	2015	F51	75.47	5	0.000241115	0.06737	15	21.5194	0.089219	11	-0.195812	1	0	0	0.0449768	0
96	广聚能源	2016	F51	75.04	5	0.000420031	0.122159	16	21.6111	0.051592	11	0.008252	0	0	0	0.0754577	0
96	广聚能源	2017	F51	76.09	5	0.000365865	0.060702	17	21.6606	0.0593	11	0.082901	0	0	0	0	-0.0353669
96	广聚能源	2018	F51	75.6	5	0.000556293	0.042204	18	21.6967	0.055786	11	-0.051971	0	0	0	0	-0.0333858
96	广聚能源	2019	F51	76.53	5	0.000748363	0.043773	19	21.804	0.07143	11	0.02443	0	0	0	0	-0.0102013
96	广聚能源	2020	F51	75.61	5	0.00117596	0.043255	20	21.847	0.07023	11	-0.078747	0	1	0	0	-0.0060135
96	广聚能源	2021	F51	73.79	4	0.00149867	0.022857	21	21.8495	0.055024	11	0.094951	0	0	0	0	-0.0237044
99	中信海直	2009	G56	67.17	3	0.000772424	0.045251	9	21.6412	0.391922	15	0.044233	0	1	0	0.0063327	0
99	中信海直	2010	G56	71.17	4	0.00100168	0.049693	10	21.6461	0.356164	15	0.231202	0	1	0	0.0052681	0
99	中信海直	2011	G56	71.66	4	0.00114299	0.052258	11	21.7206	0.3603	15	0.356914	0	1	0	0.0064942	0
99	中信海直	2012	G56	70.65	4	0.000529007	0.041085	12	21.9849	0.435512	15	0.036897	0	1	0	0	-0.0051213
99	中信海直	2013	G56	70.21	4	0.000499563	0.050666	13	22.0687	0.360138	15	0.02809	0	1	0	0.0042575	0
99	中信海直	2014	G56	70.62	4	0.000233345	0.046189	14	22.2172	0.388661	15	0.101562	1	1	0	0	-0.001701
99	中信海直	2015	G56	71.14	4	0.000414938	0.034962	15	22.325	0.432835	15	0.085178	1	1	0	0	-0.0132194
99	中信海直	2016	G56	70.18	4	0.000599131	0.018331	16	22.3111	0.412218	13	0.154684	0	1	0	0	-0.0239298
99	中信海直	2017	G56	67.5	3	0.000569665	0.017003	17	22.4499	0.455037	15	0.1323	0	1	0	0	-0.0095959
99	中信海直	2018	G56	67.5	3	0.000875912	0.028101	18	22.4573	0.434482	15	0.219533	0	0	0	0.0061876	0
99	中信海直	2019	G56	66.38	3	0.000594612	0.036019	19	22.4917	0.42148	15	0.077041	0	1	0	0.0109071	0
99	中信海直	2020	G56	69.62	3	0.000528161	0.038741	20	22.4303	0.347693	15	0.222637	0	1	0	0.0052768	0
99	中信海直	2021	G56	69.4	3	0.00158299	0.037594	21	22.6129	0.251649	16	0.207484	0	1	0	0.0055757	0
100	TCL集团	2009	C39	79.09	5	0.00169685	0.02327	5	24.1322	0.721231	11	0.035096	1	0	0	0.0279389	0
100	TCL集团	2010	C39	82.08	6	0.00153024	0.008834	6	24.7025	0.661685	11	0.19847	1	0	0	0	-0.0038754
100	TCL集团	2011	C39	79.11	5	0.00172689	0.022577	7	25.0275	0.739467	8	0.025238	1	0	0	0.0133778	0
100	TCL集团	2012	C39	82.25	6	0.00192078	0.01596	8	25.1021	0.74628	8	0.119537	1	0	0	0	-0.0043079
100	TCL集团	2013	C39	81.13	6	0.00201439	0.036945	9	25.081	0.744391	9	0.099571	1	0	0	0.0182769	0
100	TCL集团	2014	C39	79.15	5	0.00205069	0.045574	10	25.2545	0.710795	9	0.251808	1	0	0	0.0202737	0
100	TCL集团	2015	C39	80.32	6	0.00180306	0.028903	11	25.4396	0.663286	12	0.110913	1	0	0	0	-0.0098395
100	TCL集团	2016	C39	76.85	5	0.00117233	0.014528	12	25.7146	0.689087	12	-0.01942	1	0	0	0	-0.0189918
100	TCL集团	2017	C39	81.55	6	0.0026134	0.022114	13	25.8003	0.662227	12	-0.022556	1	0	0	0	-0.0010497
100	TCL集团	2018	C39	80.2	6	0.00286161	0.021089	14	25.9847	0.684216	12	0.047438	1	1	0	0	-0.0004509
100	TCL科技	2019	C39	81.48	6	0.00236827	0.022189	15	25.8283	0.612465	9	0.071785	1	0	0	0	-0.0027524
100	TCL科技	2020	C39	77.28	5	0.00224429	0.01964	16	26.2759	0.650817	10	0.443339	1	0	0	0.0024051	0
100	TCL科技	2021	C39	76.11	5	0.00312083	0.048453	17	26.4557	0.612464	11	-0.086165	0	0	0	0.029798	0
151	中成股份	2009	O81	74.88	4	0.000390778	0.025984	9	20.8358	0.197865	9	0.205135	0	1	0	0	-0.0074183
151	中成股份	2010	F52	72.53	4	0.000458746	0.00712	10	20.8078	0.190006	9	1.55997	0	0	0	0	-0.0215163
151	中成股份	2011	F52	71.23	4	0.000554426	-0.00916	11	20.8932	0.272902	9	0.839334	0	0	0	0	-0.0251775
151	中成股份	2012	F51	71.03	4	0.00040032	0.026474	12	21.2336	0.45525	9	0.948011	0	0	0	0.030417	0
151	中成股份	2013	F51	74.77	4	0.00063866	0.037169	13	21.6355	0.606677	9	1.13263	0	0	0	0.0257688	0
151	中成股份	2014	F51	77.84	5	0.000771407	0.038599	14	21.7947	0.656582	9	-0.022144	1	0	0	0.0074335	0
151	中成股份	2015	F51	81.01	6	0.000623986	0.055603	15	21.6052	0.579701	9	7.44612	1	0	0	0.0116594	0
151	中成股份	2016	F51	80.44	6	0.00063678	0.048767	16	21.4502	0.517535	8	3.14578	0	0	0	0	-0.0006932
151	中成股份	2017	F51	78.83	5	0.00058572	0.041003	17	21.4919	0.54077	9	0.084118	0	0	0	0	-0.0034133
151	中成股份	2018	F51	78.55	5	0.00109508	0.038664	18	21.4923	0.536344	9	4.0824	0	0	0	0	-0.0045523
151	中成股份	2019	F51	77.71	5	0.000724358	0.003658	19	21.5956	0.60374	9	1.22934	0	0	0	0	-0.0366449
151	中成股份	2020	F51	77.2	5	0.00109774	-0.16106	20	21.3138	0.64677	9	3.18451	0	1	0	0	-0.157019
151	中成股份	2021	F51	76.07	5	0.00289282	0.017666	21	22.0243	0.608654	10	19.0532	0	0	0	0.0949044	0
153	丰原药业	2009	C27	72.95	4	0.000471825	0.019666	9	20.9101	0.436987	7	-0.050755	0	0	1	0.0077761	0
153	丰原药业	2010	C27	68.31	3	0.000547412	0.031726	10	20.9669	0.40916	9	-0.092284	1	0	1	0.0157384	0
153	丰原药业	2011	C27	69.86	3	0.000683995	0.007528	11	20.9996	0.419497	9	-0.1761	0	0	1	0	-0.0186786
153	丰原药业	2012	C27	69.53	3	0.00127551	0.012473	12	21.0952	0.465688	9	-0.196956	0	0	1	0	-0.0020825
153	丰原药业	2013	C27	72.4	4	0.000662154	0.013724	13	21.4069	0.467801	9	0.100202	0	0	1	0.001973	0
153	丰原药业	2014	C27	69.12	3	0.000751777	0.018376	14	21.5286	0.487414	9	0.03619	0	0	1	0.0040862	0
153	丰原药业	2015	C27	68.59	3	0.000572082	0.01365	15	21.5585	0.486291	9	-0.049731	1	0	1	0	-0.0036545
153	丰原药业	2016	C27	68.53	3	0.000871536	0.018355	16	21.6357	0.537108	9	0.486513	0	0	1	0.0036372	0
153	丰原药业	2017	C27	67.97	3	0.00112788	0.023611	17	21.7413	0.559038	9	0.246285	0	0	1	0.0073579	0
153	丰原药业	2018	C27	65.93	3	0.00143233	0.020182	18	21.8245	0.570549	9	0.034883	0	0	1	0	-0.0008908
153	丰原药业	2019	C27	68.26	3	0.00144347	0.022646	19	21.9929	0.627174	8	0.042536	0	0	1	0.0031697	0
153	丰原药业	2020	C27	66.92	3	0.00186435	0.028078	20	22.0142	0.601789	9	0.054685	0	0	1	0.0050969	0
153	丰原药业	2021	C27	67.95	3	0.00285978	0.028684	21	22.0626	0.591833	9	0.006766	0	0	1	0.0030397	0
155	川化股份	2009	C26	77.06	5	0.00315835	0.022693	9	21.8916	0.396789	0	0.055024	0	0	1	0	-0.028865
155	川化股份	2010	C26	75.96	5	0.00499903	-0.064762	10	21.9405	0.495575	0	-0.125304	0	0	1	0	-0.101535
155	川化股份	2011	C26	72.79	4	0.00342364	-0.071629	11	21.8579	0.523088	0	-0.296065	0	0	1	0	-0.042937
155	*ST 川化	2012	C26	72.06	4	0.00410268	0.000493	12	21.8722	0.536233	0	0.187168	0	0	1	0.0519912	0
155	川化股份	2013	C26	75.34	5	0.00336935	-0.242736	13	21.7994	0.74215	0	0.061128	0	0	1	0	-0.211626
155	ST 川化	2014	C26	70.27	4	0.00262369	-1.21989	14	21.0233	1.64989	0	-0.620052	0	0	1	0	-0.614333
155	*ST 川化	2015	C26	69.54	3	0.00239097	-0.987166	15	20.3945	3.2619	0	-0.234111	0	0	1	0	-0.169105
155	*ST 川化	2016	C26	66.18	3	0.00125556	0.294072	16	21.8026	0.030155	0	0.556368	0	0	1	1.08672	0
155	川化股份	2017	C26	69.68	3	0.00204732	0.056232	17	22.638	0.458189	0	0.454755	0	0	1	0.025266	0
155	川能动力	2018	C26	73.04	4	0.00243936	0.056845	18	22.7014	0.475944	0	3.08525	0	0	1	0.0087924	0
155	川能动力	2019	D44	71.26	4	0.00323586	0.045464	19	22.7037	0.417335	0	1.22979	0	0	1	0	-0.00961
155	川能动力	2020	D44	71.75	4	0.00363957	0.031802	20	22.9462	0.507244	0	0.853747	0	1	1	0	-0.013723
155	川能动力	2021	D44	72.88	4	0.00853566	0.038822	21	23.5745	0.580014	0	10.3412	0	0	1	0	-0.0005572
156	*ST 嘉瑞	2009	C29	72.92	4	0.000621148	0.24177	9	19.6795	2.37346	0	0.080997	0	0	0	0.242261	0
156	*ST 嘉瑞	2010	C33	79.99	5	0.000805611	0.620472	10	19.5109	2.00302	0	0.278687	0	1	1	0.423602	0
156	*ST 嘉瑞	2011	C33	69.14	3	0.00048	0.367666	11	19.4731	1.69575	0	0.039531	0	1	1	0	-0.0381324
156	华数传媒	2012	R86	68.81	3	0.00114843	0.051362	12	21.9422	0.74873	0	-0.169991	1	1	0	0	-0.322244
156	华数传媒	2013	R86	73.94	4	0.000544432	0.05024	13	22.3495	0.643314	0	0.279875	1	1	0	0	-0.122918
156	华数传媒	2014	R86	71.19	4	0.000916538	0.069064	14	22.4385	0.602917	0	0.131986	1	1	0	0	-0.036737
156	华数传媒	2015	R86	76.45	5	0.000925283	0.042018	15	23.2629	0.269583	0	0.321683	1	1	0	0	-0.0284138
156	华数传媒	2016	R86	80.23	6	0.000625711	0.0428	16	23.3647	0.279278	0	0.139039	0	1	0	0	-0.0248075
156	华数传媒	2017	R86	78.99	5	0.000645866	0.044465	17	23.3919	0.280398	0	0.267476	0	1	0	0	-0.009829
156	华数传媒	2018	R86	81.83	6	0.00058759	0.0437	18	23.4139	0.277813	0	0.236009	0	1	0	0	-0.0048206
156	华数传媒	2019	R86	80.85	6	0.00112038	0.041055	19	23.4784	0.300245	0	0.398831	0	1	0	0	-0.0037302
156	华数传媒	2020	R86	85.5	7	0.00154919	0.040601	20	23.8777	0.40751	0	3.94181	0	1	0	0	-0.0040841
156	华数传媒	2021	R86	87.24	7	0.00119303	0.036201	21	23.9659	0.433444	0	0.544562	0	1	0	0	-0.0036256
157	中联重科	2009	C35	77.36	5	0.000392289	0.071321	9	24.2471	0.77615	7	0.070483	1	0	0	0	-0.0375863
157	中联重科	2010	C35	76.46	5	0.000454466	0.07283	10	24.8663	0.563865	7	0.061303	1	0	0	0	-0.0051665
157	中联重科	2011	C35	76.94	5	0.000362555	0.114182	11	24.9941	0.502181	7	0.447835	1	0	0	0.0246374	0
157	中联重科	2012	C35	74.42	4	0.000629723	0.084619	12	25.2116	0.53707	7	-0.102741	1	0	0	0	-0.017748
157	中联重科	2013	C35	76.65	5	0.00101264	0.044137	13	25.2179	0.530345	7	0.104483	1	0	0	0	-0.0566092
157	中联重科	2014	C35	75.9	5	0.00131945	0.006697	14	25.264	0.56006	7	0.053278	1	0	0	0	-0.0600687
157	中联重科	2015	C35	74.15	4	0.00205707	0.000973	15	25.2636	0.566712	6	0.32372	1	0	0	0	-0.0299065
157	中联重科	2016	C35	74.5	4	0.00244758	-0.01015	16	25.2135	0.576009	7	0.160939	1	0	0	0	-0.0228306
157	中联重科	2017	C35	75.68	5	0.002621	0.015009	17	25.1439	0.540256	7	0.067551	1	0	0	0.0152508	0
157	中联重科	2018	C35	72.3	4	0.00151745	0.020936	18	25.2608	0.585172	7	0.213236	1	0	0	0.0137713	0
157	中联重科	2019	C35	77.77	5	0.0014417	0.046434	19	25.2458	0.570609	7	0.216959	1	0	0	0.0294375	0
157	中联重科	2020	C35	78.57	5	0.001557	0.063257	20	25.4792	0.588158	7	0.210035	1	0	0	0.036295	0
157	中联重科	2021	C35	78.73	5	0.00206344	0.052337	21	25.5274	0.522225	7	0.060565	1	0	0	0	-0.002491
158	常山股份	2009	C17	67.3	3	0.000606244	0.01755	9	22.1753	0.455477	9	0.866729	0	0	1	0	-0.00617
158	常山股份	2010	C17	67.95	3	0.000694138	0.011574	10	22.2798	0.49943	9	0.170442	0	0	1	0	-0.007671
158	常山股份	2011	C17	68.72	3	0.000734619	0.010809	11	22.3893	0.543603	9	-0.202522	0	0	1	0	-0.0038464
158	常山股份	2012	C17	68.45	3	0.000856616	0.002047	12	22.4667	0.575353	9	1.11583	0	0	1	0	-0.0108126
158	常山股份	2013	C17	69.99	3	0.000564653	0.003039	13	22.4765	0.576942	9	0.209059	0	0	1	0	-0.003397
158	常山股份	2014	C17	67.98	3	0.000600338	0.004369	14	22.4376	0.554528	9	0.325635	1	0	1	0	-0.0001288
158	常山股份	2015	C17	66.99	3	0.00106044	0.022731	15	23.1159	0.503495	11	0.65363	1	0	1	0.0258215	0
158	常山股份	2016	C17	70.52	4	0.00170122	0.0271	16	23.273	0.551411	11	1.22395	0	0	1	0.0093966	0
158	常山北明	2017	C17	69.45	3	0.00218928	0.027761	17	23.2719	0.52987	11	2.55727	0	0	1	0.0022776	0
158	常山北明	2018	C17	71.05	4	0.00164656	0.012935	18	23.3725	0.569219	11	1.28512	0	0	1	0	-0.0132479
158	常山北明	2019	I65	73.29	4	0.00202466	0.006726	19	23.3734	0.581776	11	0.386782	0	0	0	0	-0.0121552
158	常山北明	2020	I65	75.93	5	0.00204943	0.007191	20	23.4243	0.594665	11	2.10499	0	0	0	0	-0.0042171
158	常山北明	2021	I65	77.7	5	0.00275327	0.007816	21	23.5325	0.628158	11	1.30828	0	0	0	0	-0.0008228
301	东方场	2009	C17	75.49	5	0.00287003	0.023398	9	22.0777	0.359717	8	-0.10123	0	0	1	0	-0.0217267
301	东方场	2010	S90	76.27	5	0.00112765	0.01913	10	22.043	0.319968	7	-0.868866	0	0	0	0	-0.0134757
301	东方场	2011	S90	80.54	6	0.000949715	0.030952	11	21.971	0.265155	9	0.601751	0	0	0	0.0056497	0
301	东方场	2012	D44	77	5	0.00112927	0.044544	12	21.9994	0.247966	9	0.26026	0	0	1	0.0175979	0
301	东方场	2013	D44	77.13	5	0.00107127	0.090166	13	22.0226	0.191626	8	-0.155451	0	0	1	0.0530722	0
301	东方场	2014	D44	78.84	5	0.00141022	0.05637	14	22.1063	0.215455	7	0.472661	0	0	1	0	-0.0112521
301	东方场	2015	D44	74.39	4	0.001578	0.037859	15	22.2066	0.264025	7	0.253267	1	0	1	0	-0.0234719
301	东方场	2016	D44	79.84	5	0.00141257	0.029632	16	22.3262	0.302185	7	0.137181	0	0	1	0	-0.0177437
301	东方场	2017	D44	79.62	5	0.00222126	0.051641	17	22.2083	0.186972	6	-0.026996	1	0	1	0.0101015	0
301	东方盛虹	2018	C28	66.29	3	0.00204415	0.038712	18	23.8083	0.407513	7	-0.609714	0	1	1	0.0033146	0
301	东方盛虹	2019	C28	69.2	3	0.00401622	0.046006	19	24.2798	0.563384	7	-0.045116	0	1	1	0.0033068	0
301	东方盛虹	2020	C28	74.98	4	0.00613052	0.004969	20	24.8653	0.64172	7	0.157711	0	1	1	0	-0.0421493
301	东方盛虹	2021	C28	76.24	5	0.00397988	0.038531	21	25.6061	0.777216	7	1.83887	0	1	1	0.0239963	0
333	美的集团	2014	C38	78.97	5	0.00212701	0.096817	1	25.5132	0.61983	13	0.026161	1	0	0	0	0
333	美的集团	2015	C38	71.14	4	0.00147668	0.105747	2	25.5819	0.565113	12	-0.062305	1	0	0	0.002154	0
333	美的集团	2016	C38	72.66	4	0.00110887	0.092977	3	25.8626	0.595683	10	0.098041	1	0	0	0	-0.0025714
333	美的集团	2017	C38	78.59	5	0.00117343	0.075013	4	26.2371	0.665768	10	-0.139769	1	0	0	0	-0.0180736
333	美的集团	2018	C38	74.91	4	0.00302132	0.082102	5	26.2981	0.649397	9	-0.146115	1	0	0	0	-0.0115234
333	美的集团	2019	C38	70.72	4	0.00328627	0.083712	6	26.4335	0.644	8	-0.146691	1	0	0	0.0001596	0
333	美的集团	2020	C38	72.67	4	0.00327528	0.076326	7	26.6104	0.655263	8	-0.131713	1	1	0	0	-0.0062502
333	美的集团	2021	C38	72.09	4	0.00512703	0.074792	8	26.6841	0.652464	9	-0.087295	1	0	0	0	-0.0080121
338	潍柴动力	2009	C36	77.41	5	0.000545446	0.108993	2	24.3128	0.567584	18	0.046839	1	1	0	0.027243	0
338	潍柴动力	2010	C36	76.19	5	0.000916413	0.153358	3	24.6776	0.551952	18	0.195256	1	1	0	0.0713562	0
338	潍柴动力	2011	C36	75.81	5	0.000437292	0.10269	4	24.843	0.530377	18	0.216615	1	1	0	0	-0.0416605
338	潍柴动力	2012	C36	73.09	4	0.000206731	0.048767	5	24.9178	0.526552	18	0.292061	1	1	0	0	-0.0768922
338	潍柴动力	2013	C36	70.87	4	0.000359081	0.048619	6	25.0866	0.562831	18	0.206912	1	1	0	0	-0.0286319
338	潍柴动力	2014	C36	74.77	4	0.000602296	0.048039	7	25.5142	0.660711	18	0.066069	1	1	0	0	-0.0060118
338	潍柴动力	2015	C36	72.76	4	0.000662179	0.018827	8	25.4671	0.636761	13	0.056951	1	1	0	0	-0.0423197
338	潍柴动力	2016	C36	75.49	5	0.000729421	0.02193	9	25.8231	0.728267	13	0.470085	1	1	0	0	-0.0094649
338	潍柴动力	2017	C36	74.65	4	0.00115993	0.048399	10	25.9684	0.702829	14	0.019912	1	1	0	0.022487	0
338	潍柴动力	2018	C36	76.55	5	0.00468482	0.056635	11	26.0476	0.696705	15	0.143514	1	1	0	0.0158958	0
338	潍柴动力	2019	C36	77.35	5	0.00386528	0.050276	12	26.1906	0.705383	15	0.32938	1	1	0	0.0013463	0
338	潍柴动力	2020	C36	76.79	5	0.00207544	0.041643	13	26.3245	0.702924	15	-0.052594	1	1	0	0	-0.0089005
338	潍柴动力	2021	C36	75.87	5	0.00227336	0.041733	14	26.3474	0.628357	15	-0.07297	1	1	0	0	-0.0057972
400	许继电气	2009	C38	74.47	4	0.00211416	0.050058	12	22.2504	0.449573	0	0.639718	0	0	0	0.0206656	0
400	许继电气	2010	C38	74.84	4	0.00136789	0.042959	13	22.4733	0.520769	0	1.36069	1	0	0	0.0066582	0
400	许继电气	2011	C38	73.63	4	0.00126238	0.043015	14	22.6794	0.580492	0	1.04982	0	0	0	0.0023683	0
400	许继电气	2012	C38	67.11	3	0.000645691	0.082237	15	22.6585	0.539772	0	0.958401	1	0	0	0.0348953	0
400	许继电气	2013	C38	68.06	3	0.000659698	0.092894	16	22.8384	0.539619	0	0.826604	1	0	0	0.0338081	0
400	许继电气	2014	C38	72.41	4	0.000630318	0.119463	17	23.1021	0.422345	0	0.90235	1	0	0	0.0340443	0
400	许继电气	2015	C38	75.31	5	0.000689893	0.064534	18	23.248	0.449712	0	2.14073	1	0	0	0	-0.0388993
400	许继电气	2016	C38	73.18	4	0.000967315	0.065764	19	23.3836	0.472021	0	1.51432	0	0	0	0	-0.0145757
400	许继电气	2017	C38	75.38	5	0.00208853	0.044536	20	23.4517	0.469273	0	1.52138	0	0	0	0	-0.0299953
400	许继电气	2018	C38	75.29	5	0.00178589	0.018777	21	23.4027	0.426969	0	1.69984	0	0	0	0	-0.0397331
400	许继电气	2019	C38	76.17	5	0.00169412	0.032768	22	23.4373	0.42498	0	1.25205	0	0	0	0	-0.0008752
400	许继电气	2020	C38	75.34	5	0.00244862	0.047758	23	23.545	0.452629	0	0.877238	0	1	0	0.0152189	0
400	许继电气	2021	C38	79.18	5	0.00372004	0.048512	24	23.595	0.425149	0	0.727001	0	0	0	0.0069096	0
401	冀东水泥	2009	C30	83.31	6	0.00135954	0.04924	13	23.7968	0.643191	9	-0.088147	1	0	1	0.0144343	0
401	冀东水泥	2010	C30	82.29	6	0.00156791	0.051847	14	24.1328	0.692911	9	-0.107454	1	1	1	0.0042207	0
401	冀东水泥	2011	C30	80.68	6	0.00126478	0.04154	15	24.3628	0.654412	9	-0.244664	1	0	1	0	-0.0124307
401	冀东水泥	2012	C30	81.15	6	0.00163785	0.003325	16	24.4491	0.677956	9	-0.255342	1	0	1	0	-0.0478003
401	冀东水泥	2013	C30	80.98	6	0.00170388	0.004611	17	24.4867	0.677456	9	-0.163911	1	0	1	0	-0.0178901
401	冀东水泥	2014	C30	70.87	4	0.00157429	-0.006299	18	24.5087	0.694987	9	-0.252916	1	0	1	0	-0.018222
401	冀东水泥	2015	C30	75.13	5	0.00160731	-0.05209	19	24.4437	0.725467	8	-0.241204	1	0	1	0	-0.0513178
401	冀东水泥	2016	C30	72.92	4	0.00130573	-0.00057	20	24.4485	0.730765	9	-0.146015	1	0	1	0.0292999	0
401	冀东水泥	2017	C30	78.02	5	0.0020209	0.003196	21	24.4377	0.725263	9	-0.196529	1	0	1	0.0154679	0
401	冀东水泥	2018	C30	81.25	6	0.00266473	0.041289	22	24.8503	0.615594	9	-0.389305	1	1	1	0.0457432	0
401	冀东水泥	2019	C30	87.09	7	0.00400742	0.080757	23	24.8298	0.525172	8	-0.188884	1	1	1	0.0493493	0
401	冀东水泥	2020	C30	90.93	8	0.00486527	0.087937	24	24.7999	0.454608	7	-0.052858	1	1	1	0.0325787	0
401	冀东水泥	2021	C30	83.09	6	0.00606144	0.069315	25	24.8231	0.440104	9	0.024884	1	1	1	0	-0.0034745
402	金融街	2009	K70	80.52	6	0.000770453	0.032442	13	24.4693	0.623564	9	1.55237	0	0	0	0	-0.013127
402	金融街	2010	K70	78.99	5	0.000366619	0.03385	14	24.7154	0.681675	9	2.80712	0	0	0	0	-0.0065978
402	金融街	2011	K70	79.61	5	0.000520341	0.034454	15	24.813	0.690309	9	-0.13142	0	0	0	0	-0.0044991
402	金融街	2012	K70	79.22	5	0.00059482	0.038505	16	24.9722	0.699479	9	1.25708	0	0	0	0.0036303	0
402	金融街	2013	K70	77.54	5	0.000145201	0.046273	17	25.0549	0.678514	9	1.63693	0	0	0	0.0080741	0
402	金融街	2014	K70	73.12	4	0.00019634	0.035536	18	25.1959	0.693987	9	1.42786	0	0	0	0	-0.0069193
402	金融街	2015	K70	77.15	5	0.000528617	0.021433	19	25.3837	0.72555	9	2.16024	0	0	0	0	-0.0173647
402	金融街	2016	K70	82	6	0.000507357	0.024953	20	25.4492	0.724098	6	3.955	0	0	0	0	-0.0046159
402	金融街	2017	K70	78.82	5	0.000787571	0.032765	21	25.5533	0.730814	9	0.623077	0	0	0	0.0068526	0
402	金融街	2018	K70	79.93	5	0.000476758	0.027184	22	25.724	0.749551	9	5.51533	0	0	0	0	-0.0022299
402	金融街	2019	K70	80.03	6	0.000559323	0.025438	23	25.8108	0.759361	9	2.34916	0	0	0	0	-0.003849
402	金融街	2020	K70	82.16	6	0.000612488	0.013111	24	25.8544	0.764757	9	0.634858	0	0	0	0	-0.0146836
402	金融街	2021	K70	79.66	5	0.00145788	0.009596	25	25.8279	0.7415	9	2.45536	0	0	0	0	-0.0098024
403	三九生化	2009	C26	72.15	4	0.0006352	-0.031955	13	20.9478	0.890046	8	0.03214	0	0	1	0	-0.104476
403	S*ST 生化	2010	C27	65.77	3	0.000381843	-0.011789	14	20.6458	0.703921	8	-0.241503	0	0	1	0	-0.0193774
403	S*ST 生化	2011	C27	61.12	2	0.000682361	0.004109	15	20.6833	0.705722	8	-0.020283	0	0	1	0.006456	0
403	S*ST 生化	2012	C27	54.07	1	0.000772384	0.002374	16	20.789	0.730624	9	0.10144	0	0	1	0.0008954	0
403	*ST 生化	2013	C27	55.67	1	0.000808407	0.053915	17	20.8948	0.703759	9	-0.224076	0	0	1	0.0546242	0
403	ST 生化	2014	C27	58.64	1	0.000744117	0.089572	18	20.9004	0.615809	9	0.325546	0	0	1	0.0549077	0
403	ST 生化	2015	C27	53.39	1	0.00051811	0.052825	19	20.9586	0.584694	8	-0.024072	0	0	1	0	-0.0134989
403	ST 生化	2016	C27	61.23	2	0.000628113	0.03196	20	20.9698	0.588208	8	-0.02674	0	0	1	0	-0.0276206
403	ST 生化	2017	C27	58.83	1	0.000726715	0.011544	21	21.0013	0.589444	8	-0.113592	0	0	1	0	-0.0314622
403	振兴生化	2018	C27	59.4	1	0.00106596	0.056878	22	20.999	0.529828	6	0.091638	0	0	1	0.0325021	0
403	双林生物	2019	C27	59.7	1	0.00144708	0.124121	23	20.9636	0.369631	7	0.151811	1	0	1	0.0780108	0
403	派林生物	2020	C27	63.29	2	0.00183856	0.110542	24	21.2256	0.414924	7	0.650304	0	0	1	0.0343243	0
403	派林生物	2021	C27	63.26	2	0.0025276	0.055241	25	22.6816	0.107236	13	0.141328	0	0	1	0	-0.0218973
404	华意压缩	2009	C34	73.42	4	0.000300716	0.063568	13	21.7149	0.688138	9	-0.387457	0	0	0	0.0482318	0
404	华意压缩	2010	C34	69.81	3	0.000791223	0.021469	14	22.002	0.752424	9	-0.149443	0	0	0	0	-0.0289293
404	华意压缩	2011	C34	66.3	3	0.000636046	0.017076	15	22.1623	0.776426	9	-0.208976	1	0	0	0	-0.0166867
404	华意压缩	2012	C34	68.06	3	0.00146675	0.036621	16	22.277	0.763796	9	-0.40171	1	1	0	0.0136023	0
404	华意压缩	2013	C34	69.16	3	0.00196968	0.039853	17	22.5741	0.609224	9	-0.31151	1	1	0	0.0124529	0
404	华意压缩	2014	C34	74.37	4	0.00163079	0.043844	18	22.611	0.591573	9	-0.08499	0	1	0	0.0039022	0
404	华意压缩	2015	C34	75.14	5	0.00148104	0.047574	19	22.665	0.574696	9	0.099974	1	1	0	0.0057659	0
404	华意压缩	2016	C34	72.82	4	0.00115202	0.048845	20	22.8154	0.598875	9	0.10318	0	1	0	0.0059623	0
404	华意压缩	2017	C34	75.55	5	0.00223361	0.021256	21	23.0237	0.602868	8	0.00083	0	0	0	0	-0.0266671
404	长虹华意	2018	C34	73.83	4	0.00200316	0.016226	22	23.0352	0.582463	9	0.064945	0	0	0	0	-0.0178078
404	长虹华意	2019	C34	78.6	5	0.00205678	0.009759	23	23.0504	0.584174	9	0.126163	0	0	0	0	-0.0136101
404	长虹华意	2020	C34	75.09	5	0.00209709	0.016611	24	23.1155	0.596269	8	0.18517	0	1	0	0.0018749	0
404	长虹华意	2021	C34	74.1	4	0.00221378	0.024691	25	23.1856	0.606311	9	-0.078926	0	0	0	0.009154	0
407	胜利股份	2009	C29	75.6	5	0.0018526	0.099365	13	21.6025	0.52568	11	0.047115	0	0	0	0.0176806	0
407	胜利股份	2010	C29	72.87	4	0.00209099	0.107701	14	21.8594	0.5325	11	1.18683	0	0	0	0.0222812	0
407	胜利股份	2011	C29	73.88	4	0.00624153	0.001987	15	21.8656	0.552447	11	-0.067858	0	0	0	0	-0.110554
407	胜利股份	2012	C26	59.37	1	0.00805548	-0.043889	16	21.8786	0.585817	11	0.02472	1	0	1	0	-0.0903908
407	胜利股份	2013	C26	70.71	4	0.00963073	0.014571	17	21.9735	0.615876	11	-0.118775	0	0	1	0.0232807	0
407	胜利股份	2014	C26	71.53	4	0.00923209	0.012915	18	22.1349	0.506253	11	0.114594	1	0	1	0.0078913	0
407	胜利股份	2015	C26	72.8	4	0.00780282	0.009988	19	22.1468	0.494332	11	-0.073224	1	0	1	0	-0.0006365
407	胜利股份	2016	D45	74.77	4	0.0064229	-0.075581	20	22.1825	0.41451	11	0.556288	1	1	0	0	-0.0872316
407	胜利股份	2017	D45	75.39	5	0.00626854	0.024321	21	22.3417	0.465132	9	0.554125	0	1	0	0.0682904	0
407	胜利股份	2018	D45	72.22	4	0.00563464	0.028301	22	22.5838	0.574102	10	0.498557	0	1	0	0.0327731	0
407	胜利股份	2019	D45	64.48	2	0.005379	0.031333	23	22.5965	0.552642	10	0.336693	0	0	0	0.0129313	0
407	胜利股份	2020	D45	68.44	3	0.00520719	0.031934	24	22.6332	0.570321	10	0.744365	0	0	0	0.0061605	0
407	胜利股份	2021	D45	67.98	3	0.00448579	0.015477	25	22.6746	0.570659	9	0.138152	0	1	0	0	-0.0142588
408	玉源控股	2009	C30	67	3	0.000197083	-0.315136	13	20.0575	0.739263	6	-0.778318	0	0	1	0	-0.1878
408	*ST 金谷	2010	C30	58.04	1	0.000300969	0.073708	14	19.9045	0.62671	5	5.76681	0	1	1	0.25938	0
408	ST 金谷源	2011	C32	57.05	1	0.00036713	0.013266	15	19.8743	0.600549	9	-0.72475	1	1	1	0.0487379	0
408	金谷源	2012	F51	52.33	1	0.000143812	0.010731	16	19.9271	0.607177	9	0.095331	0	0	0	0.0174422	0
408	金谷源	2013	F51	61.19	2	0	0.028455	17	20.173	0.664357	9	-0.221371	0	0	0	0.0278999	0
408	金谷源	2014	F51	53.64	1	0	-0.12142	18	19.939	0.69855	8	-1.70003	1	0	0	0	-0.128057
408	金谷源	2015	F51	48.72	1	8.38012e-05	-0.130595	19	19.9552	0.833984	8	-1	1	0	0	0	-0.0755938
408	*ST 金源	2016	F51	56.92	1	0.00195703	0.124885	20	22.7194	0.186463	9	-0.28149	0	0	0	0.246813	0
408	藏格控股	2017	C26	67.67	3	0.00399373	0.157134	21	22.7703	0.156207	9	0.332432	0	0	1	0.114454	0
408	藏格控股	2018	C26	70.34	4	0.00299064	0.090584	22	22.9624	0.207796	9	0.214736	0	0	1	0	-0.0160862
408	藏格控股	2019	C26	52.47	1	0.00289386	0.031965	23	22.9896	0.180113	9	1.42749	0	0	1	0	-0.0724575
408	*ST 藏格	2020	C26	61.2	2	0.00335669	0.026377	24	22.884	0.08764	9	1.40848	0	0	1	0	-0.037234
408	藏格矿业	2021	C26	55.58	1	0.0060313	0.134344	25	23.0864	0.110191	9	0.527097	0	0	1	0.108014	0
409	ST 泰复	2009	C35	68.82	3	0.00124679	-0.265396	13	17.7692	0.207246	0	-0.11754	0	0	0	0	-0.1879
409	ST 泰复	2010	C35	67.41	3	0.000697301	-0.117317	14	17.6909	0.250909	0	0	0	0	0	0.047337	0
409	*ST 泰复	2011	C35	60.1	2	0.000467973	0.119549	15	17.6633	0.110442	0	0.271609	0	0	0	0.249564	0
409	ST 泰复	2012	F51	68.66	3	0.00106236	0.067242	16	20.9043	0.213988	0	11.963	1	0	0	0.0487845	0
409	山东地矿	2013	B08	73.51	4	0.000843395	0.071652	17	21.2981	0.383685	0	0.672364	1	1	1	0.0382348	0
409	山东地矿	2014	B08	73.62	4	0.000425985	-0.008902	18	21.9208	0.617375	0	-0.406601	1	1	1	0	-0.0818771
409	山东地矿	2015	B08	73.3	4	0.000935295	0.021733	19	22.4596	0.727898	0	1.85544	1	1	1	0.0062872	0
409	山东地矿	2016	S90	74.09	4	0.00112134	-0.030946	20	22.5475	0.78185	0	-0.845509	1	0	0	0	-0.0572401
409	山东地矿	2017	S90	60.37	2	0.00115937	-0.04541	21	22.5106	0.818473	0	-0.963282	1	0	0	0	-0.0351621
409	*ST 地矿	2018	S90	59.43	1	0.00184786	0.026565	22	22.2907	0.551379	0	5.86672	1	0	0	0.0541622	0
409	ST 地矿	2019	S90	55.22	1	0.000593494	-0.227375	23	22.0673	0.666963	0	-0.215829	0	1	0	0	-0.20408
409	ST 地矿	2020	S90	61.75	2	0.00100834	0.099763	24	20.7197	0.427478	0	1.02134	0	1	0	0.15733	0
409	云鼎科技	2021	I65	65.61	3	0.00200969	0.029093	25	20.905	0.499622	0	2.0385	0	0	0	0.057841	0
411	英特集团	2009	F52	76.83	5	0.000639432	0.034433	13	21.3376	0.812174	9	0.124308	0	0	0	0.0124993	0
411	英特集团	2010	F51	76.01	5	0.000677553	0.035461	14	21.6259	0.81415	9	0.078205	0	1	0	0.0071947	0
411	英特集团	2011	F51	76.92	5	0.000865707	0.104333	15	22.0259	0.750787	9	0.017574	1	1	0	0.0872689	0
411	英特集团	2012	F51	75.52	5	0.000666223	0.034961	16	22.1367	0.745088	9	-0.009851	0	0	0	0	-0.0531244
411	英特集团	2013	F51	74.18	4	0.000420544	0.035179	17	22.2914	0.740446	9	0.0485	0	0	0	0	-0.0202518
411	英特集团	2014	F51	75.93	5	0.000416512	0.024631	18	22.3741	0.737726	9	0.002266	0	0	0	0	-0.0203457
411	英特集团	2015	F51	73.73	4	0.000494458	0.025127	19	22.5356	0.752556	9	-0.003689	1	0	0	0	-0.0066343
411	英特集团	2016	F51	73.73	4	0.000586731	0.027462	20	22.6673	0.757153	9	0.012759	0	0	0	0	-0.0005397
411	英特集团	2017	F51	72.47	4	0.000597897	0.021077	21	22.9297	0.790254	8	0.047605	0	0	0	0	-0.0056569
411	英特集团	2018	F51	74.16	4	0.000500801	0.024895	22	22.9197	0.768319	9	0.010819	0	0	0	0	-0.0013198
411	英特集团	2019	F51	70.96	4	0.000782498	0.031355	23	23.1	0.72408	9	-0.034833	0	0	0	0.0088771	0
411	英特集团	2020	F51	74.58	4	0.000724988	0.030471	24	23.1437	0.715042	8	-0.017455	1	1	0	0.0005138	0
411	英特集团	2021	F51	71.73	4	0.00107998	0.03235	25	23.2284	0.712904	8	-0.004972	0	0	0	0.0027885	0
413	宝石A	2009	C39	69.98	3	0.00102687	-0.090024	13	19.7131	0.362231	7	-0.311442	0	0	0	0	-0.0686083
413	宝石A	2010	C39	67.36	3	0.00134366	0.010845	14	19.7421	0.363774	7	-0.01162	0	0	0	0.0686497	0
413	宝石A	2011	C39	65.59	3	0.000974722	0.032438	15	19.7401	0.305501	7	0.167103	0	0	0	0.0488629	0
413	宝石A	2012	C39	65.99	3	0.000828432	0.116907	16	21.4468	0.755861	7	-0.077781	0	0	0	0.185043	0
413	东旭光电	2013	C39	71.59	4	0.00104798	0.045339	17	22.9241	0.349694	7	0.39564	0	0	0	0	-0.0500587
413	东旭光电	2014	C39	70.84	4	0.000305795	0.072919	18	23.2464	0.480613	7	2.44451	1	0	0	0	-0.0092815
413	东旭光电	2015	C39	68.27	3	0.00115688	0.048354	19	24.0836	0.49437	7	1.72257	1	0	0	0	-0.0293846
413	东旭光电	2016	C39	71.3	4	0.00122737	0.027987	20	24.5697	0.507345	7	0.913302	1	0	0	0	-0.0359918
413	东旭光电	2017	C39	77.3	5	0.00072091	0.028646	21	24.9381	0.526364	6	1.93358	1	0	0	0	-0.0161857
413	东旭光电	2018	C39	73.98	4	0.00548872	0.031261	22	25.0079	0.539472	7	0.78491	1	1	0	0	-0.0072053
413	东旭光电	2019	C39	68.64	3	0.00538401	-0.022995	23	24.9392	0.534897	7	0.213011	1	0	0	0	-0.0572261
413	东旭光电	2020	C39	52.61	1	0.00553451	-0.053565	24	24.895	0.558631	7	0.360764	1	0	0	0	-0.0530664
413	东旭光电	2021	C39	54.98	1	0.00550995	-0.045803	25	24.8582	0.586016	7	0.174693	0	0	0	0	-0.0138056
417	合肥百货	2009	F52	78.35	5	0.000462161	0.078159	13	22.0299	0.645623	0	0.228685	0	0	0	0.0244139	0
417	合肥百货	2010	F52	76.13	5	0.00102437	0.082068	14	22.2214	0.630959	0	0.222239	0	0	0	0.0175855	0
417	合肥百货	2011	F52	79.94	5	0.000717213	0.094699	15	22.5432	0.565579	0	0.046579	1	0	0	0.0269372	0
417	合肥百货	2012	F52	76.52	5	0.00119969	0.0689	16	22.6201	0.539711	0	0.206399	1	0	0	0	-0.0274841
417	合肥百货	2013	F52	78.91	5	0.00159766	0.063087	17	22.7405	0.540901	0	0.145388	1	0	0	0	-0.0156567
417	合肥百货	2014	F52	76.69	5	0.00110589	0.056121	18	22.7964	0.532677	0	0.239287	1	0	0	0	-0.0154577
417	合肥百货	2015	F52	77.14	5	0.00106735	0.040088	19	22.8389	0.530825	0	0.206317	1	0	0	0	-0.0229311
417	合肥百货	2016	F52	77.14	5	0.00111053	0.039236	20	22.9452	0.551745	0	0.091633	0	0	0	0	-0.0087924
417	合肥百货	2017	F52	76.43	5	0.00113215	0.02931	21	23.0354	0.572341	0	0.057698	0	0	0	0	-0.014206
417	合肥百货	2018	F52	77.43	5	0.00151256	0.029851	22	23.0758	0.575794	0	0.213081	0	0	0	0	-0.0058604
417	合肥百货	2019	F52	73.74	4	0.00128543	0.022839	23	23.1047	0.562743	0	0.043441	0	1	0	0	-0.0096282
417	合肥百货	2020	F52	75.22	5	0.00168234	0.017011	24	23.1326	0.564571	0	0.057292	0	1	0	0	-0.0097723
417	合肥百货	2021	F52	75.28	5	0.00177896	0.019147	25	23.28	0.609406	0	0.14438	0	0	0	0	-0.0006009
419	通程控股	2009	F52	78.19	5	0.000902469	0.018828	13	21.7748	0.717833	0	0.318126	0	0	0	0	-0.0058148
419	通程控股	2010	F52	80.13	6	0.000427564	0.032466	14	21.8825	0.718966	0	0.238145	1	0	0	0.0110401	0
419	通程控股	2011	F52	77.78	5	0.000522057	0.06046	15	21.9957	0.532363	0	0.199939	0	0	0	0.034083	0
419	通程控股	2012	F52	62.27	2	0.00162993	0.041908	16	22.0336	0.530868	0	0.224471	0	0	0	0	-0.0075438
419	通程控股	2013	F52	72.11	4	0.00144498	0.038086	17	22.0622	0.520257	0	0.18698	0	0	0	0	-0.0070885
419	通程控股	2014	F52	65.95	3	0.000505342	0.036475	18	22.0529	0.487812	0	0.175022	0	0	0	0	-0.0051614
419	通程控股	2015	F52	75.31	5	0.000429615	0.028826	19	22.0695	0.487041	0	0.061391	1	0	0	0	-0.0093036
419	通程控股	2016	F52	73.19	4	0.000990712	0.029267	20	22.1039	0.475139	0	0.24545	0	0	0	0	-0.0030164
419	通程控股	2017	F52	75.83	5	0.000733452	0.035488	21	22.1479	0.470669	0	0.162658	0	0	0	0.0052904	0
419	通程控股	2018	F52	74.29	4	0.000826947	0.034157	22	22.3181	0.394411	0	0.190738	0	0	0	0.0029042	0
419	通程控股	2019	F52	77.48	5	0.000450338	0.039205	23	22.3529	0.374371	0	0.229881	0	1	0	0.0039927	0
419	通程控股	2020	F52	78.39	5	0.000806167	0.038755	24	22.3971	0.348544	0	-0.702703	0	1	0	0.0013211	0
419	通程控股	2021	F52	77.48	5	0.0012608	0.027733	25	22.4802	0.424588	0	0.180494	0	0	0	0	-0.0101976
420	吉林化纤	2009	C28	73.42	4	0.0024538	0.003631	13	21.7279	0.63713	0	0.02545	1	1	1	0.0841572	0
420	吉林化纤	2010	C28	70.93	4	0.000710452	-0.029729	14	21.7936	0.686778	0	0.339079	0	1	1	0	-0.0008991
420	吉林化纤	2011	C28	68.92	3	0.000956938	-0.102034	15	21.8338	0.801884	0	-0.10281	1	1	1	0	-0.0737396
420	*ST 吉纤	2012	C28	67.81	3	0.000807646	0.002468	16	21.9618	0.825412	0	-0.007064	0	1	1	0.0772011	0
420	吉林化纤	2013	C28	70.75	4	0.00367647	-0.107682	17	22.1092	0.957023	0	-0.176805	1	1	1	0	-0.0873345
420	吉林化纤	2014	C28	72.22	4	0.00148093	-0.000531	18	21.9198	0.692103	0	-0.000834	1	1	1	0.0801892	0
420	吉林化纤	2015	C28	67.84	3	0.00132887	0.000945	19	21.6979	0.632747	0	0.447272	1	1	1	0.0333937	0
420	吉林化纤	2016	C28	67.42	3	0.000679348	0.005009	20	22.2538	0.417175	0	-0.121759	0	1	1	0.0188865	0
420	吉林化纤	2017	C28	68.56	3	0.000596866	0.013822	21	22.5446	0.550183	0	-0.023256	1	1	1	0.0170066	0
420	吉林化纤	2018	C28	69.72	3	0.000853202	0.019716	22	22.689	0.591152	0	-0.051514	0	1	1	0.0121226	0
420	吉林化纤	2019	C28	71.4	4	0.000903128	0.011789	23	22.8608	0.643893	0	0.172518	0	1	1	0	-0.0034899
420	吉林化纤	2020	C28	67.87	3	0.00217188	-0.026694	24	22.8852	0.641798	0	0.297561	0	1	1	0	-0.041215
421	南京中北	2009	O79	71.54	4	0.00100479	0.027377	13	21.7127	0.635898	9	-0.261378	0	1	0	0.000359	0
421	南京中北	2010	O79	57.69	1	0.0007111	0.013937	14	21.8145	0.636461	8	0.777116	0	1	0	0	-0.0112064
421	南京中北	2011	O79	66.81	3	0.00165664	0.033681	15	21.7961	0.621109	9	0.512554	0	1	0	0.0142414	0
421	南京中北	2012	S90	67.53	3	0.00100301	0.042533	16	21.6751	0.54628	8	0.107803	1	0	0	0.0122916	0
421	南京中北	2013	S90	67.22	3	0.000502008	0.040215	17	21.6041	0.47894	8	-0.513708	0	0	0	0.0037406	0
421	南京中北	2014	S90	70.89	4	0.00091606	0.072774	18	21.5601	0.387614	8	0.54707	1	0	0	0.0338803	0
421	南京中北	2015	D45	67.76	3	0.00183786	0.05394	19	22.6228	0.474536	8	0.510157	1	1	0	0.0007991	0
421	南京公用	2016	D45	72.21	4	0.00204262	0.041042	20	22.6752	0.491874	8	0.558944	0	1	0	0	-0.0159824
421	南京公用	2017	D45	68.02	3	0.00175809	0.022827	21	23.1139	0.686656	9	0.166343	0	1	0	0	-0.0207549
421	南京公用	2018	D45	66.81	3	0.002294	0.021079	22	23.1599	0.697497	8	0.557706	0	1	0	0	-0.014493
421	南京公用	2019	D45	65.87	3	0.00194967	0.015037	23	23.219	0.705187	9	0.494217	0	0	0	0	-0.0118802
421	南京公用	2020	D45	69.26	3	0.00183731	0.053844	24	23.1207	0.649452	9	0.613676	0	0	0	0.0309679	0
421	南京公用	2021	D45	66.35	3	0.00229044	0.011834	25	23.3748	0.712896	9	1.05074	0	1	0	0	-0.0254848
422	湖北宜化	2009	C26	75.97	5	0.000750317	0.03314	13	23.3271	0.727806	10	0.071974	0	0	1	0	-0.0185046
422	湖北宜化	2010	C26	66.74	3	0.00103424	0.054803	14	23.6542	0.724969	11	0.00924	1	0	1	0.0202462	0
422	湖北宜化	2011	C26	72.03	4	0.00168204	0.047284	15	24.0109	0.736392	11	-0.01474	1	0	1	3.95e-05	0
422	湖北宜化	2012	C26	71.25	4	0.00220034	0.049714	16	24.1127	0.734845	11	0.223647	1	0	1	0	-0.0033702
422	湖北宜化	2013	C26	73.02	4	0.000746746	0.00567	17	24.2887	0.788887	10	-0.029513	1	0	1	0	-0.0474231
422	湖北宜化	2014	C26	70.29	4	0.000692137	0.002114	18	24.3443	0.79884	11	-0.123955	1	0	1	0	-0.0229642
422	湖北宜化	2015	C26	60.17	2	0.000419933	0.001357	19	24.4116	0.798188	11	-0.123912	1	0	1	0	-0.0099537
422	湖北宜化	2016	C26	67.23	3	0.00197026	-0.035406	20	24.4065	0.828894	11	-0.48954	0	0	1	0	-0.0406865
422	湖北宜化	2017	C26	55.21	1	0.00500808	-0.158262	21	24.2061	0.95199	9	-0.037232	1	0	1	0	-0.123312
422	*ST 宜化	2018	C26	67.2	3	0.0066293	0.012808	22	23.8983	0.919167	9	-0.325018	0	0	1	0.104131	0
422	ST 宜化	2019	C26	58.48	1	0.00639458	0.004368	23	23.8642	0.951315	9	0.263758	0	0	1	0.0350465	0
422	ST 宜化	2020	C26	68.9	3	0.00869721	0.010523	24	23.815	0.938974	9	0.108333	0	0	1	0.0189916	0
422	湖北宜化	2021	C26	69.46	3	0.00681302	0.099647	25	23.7614	0.809812	8	-0.498898	1	0	1	0.0950876	0
423	东阿阿胶	2009	C27	78.41	5	0.000653559	0.130605	13	21.86	0.210992	9	0.181376	0	0	1	0.009696	0
423	东阿阿胶	2010	C27	76.3	5	0.00117153	0.165138	14	22.0036	0.2169	9	0.289978	1	0	1	0.0178604	0
423	东阿阿胶	2011	C27	81.89	6	0.0013463	0.205913	15	22.1646	0.177752	9	0.536968	1	0	1	0.0531162	0
423	东阿阿胶	2012	C27	80.28	6	0.000549685	0.197828	16	22.3958	0.190484	9	0.678458	1	0	1	0.0193845	0
423	东阿阿胶	2013	C27	80.62	6	0.00138078	0.203975	17	22.5116	0.149746	9	0.060283	1	0	1	0.0029348	0
423	东阿阿胶	2014	C27	78.12	5	0.000777977	0.183953	18	22.7328	0.192	9	0.601038	1	0	1	0	-0.0103891
423	东阿阿胶	2015	C27	75.97	5	0.000684385	0.190244	19	22.8761	0.177256	9	0.345222	1	0	1	0	-0.0045206
423	东阿阿胶	2016	C27	78.57	5	0.000799178	0.186454	20	23.0208	0.157136	9	0.780067	1	0	1	0	-0.0057333
423	东阿阿胶	2017	C27	75.32	5	0.000860863	0.165158	21	23.239	0.202369	9	0.869584	1	0	1	0	-0.0191083
423	东阿阿胶	2018	C27	80.56	6	0.00191892	0.150441	22	23.353	0.183198	9	1.11258	1	0	1	0	-0.0317473
423	东阿阿胶	2019	C27	78.98	5	0.00200894	-0.038218	23	23.1789	0.139923	9	-0.863208	1	0	1	0	-0.206603
423	东阿阿胶	2020	C27	75.84	5	0.0017586	0.003741	24	23.1166	0.107124	9	0.447977	1	0	1	0	-0.0441242
423	东阿阿胶	2021	C27	77.86	5	0.00262689	0.037746	25	23.1767	0.140407	8	-0.101922	1	0	1	0.0176133	0
425	徐工机械	2009	C35	75.91	5	0.000833187	0.113605	13	23.4361	0.707521	8	-0.475565	1	0	0	0.108391	0
425	徐工机械	2010	C35	76.5	5	0.00100344	0.117672	14	23.9342	0.513903	9	0.093296	1	0	0	0.0615863	0
425	徐工机械	2011	C35	76.35	5	0.000652076	0.097328	15	24.2704	0.563431	9	0.353167	1	0	0	0	-0.0092425
425	徐工机械	2012	C35	75.94	5	0.000356845	0.054361	16	24.5379	0.613681	9	0.071278	1	0	0	0	-0.054615
425	徐工机械	2013	C35	70.89	4	0.000480654	0.03153	17	24.6171	0.598504	9	0.714573	0	0	0	0	-0.050725
425	徐工机械	2014	C35	69.35	3	0.000414873	0.00833	18	24.612	0.581602	9	0.441209	1	0	0	0	-0.044886
425	徐工机械	2015	C35	72.58	4	0.000729727	-0.001468	19	24.4777	0.517557	9	0.02063	1	0	0	0	-0.0274374
425	徐工机械	2016	C35	71.48	4	0.000623136	0.004925	20	24.5069	0.534267	8	0.214973	1	0	0	0	-0.004612
425	徐工机械	2017	C35	73.05	4	0.00234028	0.02067	21	24.6307	0.516661	8	0.067999	0	0	0	0.0151092	0
425	徐工机械	2018	C35	73.32	4	0.00215047	0.033562	22	24.8382	0.504644	8	0.019961	0	0	0	0.0211277	0
425	徐工机械	2019	C35	73.75	4	0.00216953	0.047164	23	25.0709	0.564685	9	0.319006	0	0	0	0.0240441	0
425	徐工机械	2020	C35	74.23	4	0.00328138	0.040804	24	25.2428	0.627759	9	0.398437	0	0	0	0.0012966	0
425	徐工机械	2021	C35	76.13	5	0.00383157	0.051325	25	25.424	0.662188	9	-0.122588	1	0	0	0.0121757	0
428	华天酒店	2009	H61	69.83	3	0.000411573	0.039474	13	22.0874	0.626921	9	0.538946	0	1	0	0	-0.016406
428	华天酒店	2010	H61	73.59	4	0.000268649	0.03147	14	22.2406	0.65925	9	0.050493	1	1	0	0	-0.0153534
428	华天酒店	2011	H61	75.39	5	0.00054316	0.024198	15	22.4311	0.68591	9	0.040227	1	1	0	0	-0.0135204
428	华天酒店	2012	H61	75.87	5	5.94424e-05	0.017346	16	22.6272	0.731865	8	0.193068	0	1	0	0	-0.0129871
428	华天酒店	2013	H61	73.02	4	0.000340136	0.013847	17	22.8077	0.76369	9	-0.424557	1	1	0	0	-0.0090189
428	华天酒店	2014	H61	67.59	3	0.000338047	-0.010396	18	22.9458	0.80305	8	0.625242	1	1	0	0	-0.0297455
428	华天酒店	2015	H61	67.2	3	0.000473513	-0.003674	19	22.977	0.642123	8	0.34422	1	1	0	0	-0.0045852
428	华天酒店	2016	H61	69.17	3	0.00059319	-0.049143	20	22.9103	0.666576	9	0.063053	1	1	0	0	-0.0456061
428	华天酒店	2017	H61	73.26	4	0.000768482	-0.007831	21	22.9235	0.676985	9	0.460167	0	1	0	0.0213786	0
428	华天酒店	2018	H61	71.98	4	0.000634694	-0.097033	22	22.6969	0.658974	9	0.112612	0	1	0	0	-0.0696466
428	华天酒店	2019	H61	70.95	4	0.000649351	0.000313	23	22.6054	0.626011	9	-0.489629	1	1	0	0.0585204	0
428	华天酒店	2020	H61	73.51	4	0.000584638	-0.097332	24	22.5352	0.699642	7	0.168224	0	1	0	0	-0.0708079
428	华天酒店	2021	H61	67.42	3	0.00139584	0.001259	25	22.451	0.681896	8	-0.199114	0	1	0	0.0668009	0
429	粤高速A	2009	G58	72.39	4	0.000224396	0.042268	11	22.911	0.549822	8	0.092911	0	0	0	0	-0.0310434
429	粤高速A	2010	G58	69.17	3	0.000196696	0.041641	12	23.0772	0.544009	11	-0.001236	0	0	0	0	-0.0139074
429	粤高速A	2011	G58	70.67	4	0.000302729	0.018968	13	23.1916	0.597053	11	0.076228	1	0	0	0	-0.0306029
429	粤高速A	2012	G54	69.95	3	0.00016975	0.015294	14	23.3	0.611355	10	-0.022054	0	0	0	0	-0.0161702
429	粤高速A	2013	G54	71.94	4	0.000351206	0.007881	15	23.2644	0.601973	11	-0.024599	1	0	0	0	-0.0148501
429	粤高速A	2014	G54	69.41	3	0.000709181	0.028677	16	23.2501	0.530826	11	0.020424	0	0	0	0.01479	0
429	粤高速A	2015	G54	68.65	3	0.000316576	0.044552	17	23.2171	0.493845	11	-0.001975	1	0	0	0.021263	0
429	粤高速A	2016	G54	66.35	3	0.000828339	0.072942	18	23.5004	0.449772	14	0.011651	0	0	0	0.0398402	0
429	粤高速A	2017	G54	72.01	4	0.00047576	0.103504	19	23.528	0.427832	15	0.004595	0	0	0	0.0457181	0
429	粤高速A	2018	G54	66.24	3	0.000743787	0.116799	20	23.5142	0.383508	15	-0.021991	0	0	0	0.0293412	0
429	粤高速A	2019	G54	67.6	3	0.000490036	0.082015	21	23.5954	0.420036	15	-0.024346	0	0	0	0	-0.0189085
429	粤高速A	2020	G54	69.73	3	0.000240019	0.069088	22	23.7063	0.481871	13	2.09932	0	0	0	0	-0.0253894
429	粤高速A	2021	G54	71.76	4	0.000768257	0.128566	23	23.6611	0.400237	15	-0.115213	0	1	0	0.0479872	0
430	ST 张家界	2009	L72	70.03	4	0.00127642	-0.150903	13	19.5641	1.09981	9	-0.504704	0	1	0	0	-0.0666433
430	*ST 张股	2010	L72	67.41	3	0.00132108	0.315978	14	19.3571	1.03746	9	9.18666	0	1	0	0.406799	0
430	ST 张家界	2011	L72	67.27	3	0.00372493	0.199937	15	19.9202	0.376404	9	-0.194669	1	1	0	0.0798255	0
430	张家界	2012	N78	73.84	4	0.00144738	0.197465	16	20.0558	0.255149	9	-0.138206	0	1	0	0.0422632	0
430	张家界	2013	N78	72.61	4	0.000856776	0.086954	17	20.2171	0.280697	9	-0.16071	0	1	0	0	-0.0999747
430	张家界	2014	N78	75.16	5	0.000730419	0.087686	18	20.3446	0.272118	9	-0.249644	0	1	0	0	-0.0406719
430	张家界	2015	N78	75.63	5	0.0016362	0.131	19	20.5872	0.29778	9	-0.358052	0	1	0	0.0372802	0
430	张家界	2016	N78	72.15	4	0.00178444	0.029568	20	21.4383	0.667676	9	-0.364123	0	1	0	0	-0.0904629
430	张家界	2017	N78	75.38	5	0.00102334	0.028261	21	21.5718	0.331729	9	-0.373956	0	1	0	0	-0.0474812
430	张家界	2018	N78	74	4	0.00156019	0.01001	22	21.6379	0.36453	11	-0.416027	0	1	0	0	-0.0387975
430	张家界	2019	N78	70.43	4	0.0013835	0.004257	23	21.7046	0.399074	11	-0.345269	0	1	0	0	-0.021461
430	张家界	2020	N78	72.86	4	0.00169396	-0.03298	24	21.7513	0.459123	9	-0.053555	0	1	0	0	-0.0467334
430	张家界	2021	N78	74.34	4	0.00117325	-0.047583	25	21.7674	0.518701	11	-0.441848	0	1	0	0	-0.0329084
488	晨鸣纸业	2009	C22	76.3	5	0.00147065	0.033811	9	24.0631	0.477652	15	-0.007575	1	0	1	0	-0.0166628
488	晨鸣纸业	2010	C22	71.51	4	0.00119961	0.037108	10	24.2808	0.564953	15	0.078278	1	0	1	0	-0.0005301
488	晨鸣纸业	2011	C22	76.53	5	0.000519615	0.012902	11	24.5438	0.671543	15	-0.005523	1	0	1	0	-0.0267561
488	晨鸣纸业	2012	C22	69.04	3	0.00259158	0.000978	12	24.5887	0.699418	15	-0.040995	1	0	1	0	-0.0242914
488	晨鸣纸业	2013	C22	67.68	3	0.00358142	0.014527	13	24.5845	0.691966	12	0.061767	1	0	1	0.0037794	0
488	晨鸣纸业	2014	C22	71.6	4	0.00238949	0.007978	14	24.7632	0.747491	12	0.021025	1	0	1	0	-0.0042952
488	晨鸣纸业	2015	C22	71.95	4	0.00362982	0.012544	15	25.0795	0.778623	12	0.023353	1	0	1	0.0041039	0
488	晨鸣纸业	2016	C22	71.76	4	0.00351395	0.02458	16	25.1335	0.725773	10	0.004889	1	0	1	0.0123746	0
488	晨鸣纸业	2017	C22	73.13	4	0.00335742	0.035588	17	25.3832	0.713381	10	-0.077838	1	0	1	0.0197138	0
488	晨鸣纸业	2018	C22	68.99	3	0.00371794	0.024352	18	25.3803	0.754349	11	-0.322164	1	0	1	0	-0.0078055
488	晨鸣纸业	2019	C22	65.26	3	0.00438716	0.017898	19	25.3078	0.731114	8	-0.032805	1	0	1	0	-0.0101892
488	晨鸣纸业	2020	C22	70.44	4	0.00398175	0.020816	20	25.2404	0.718262	9	0.022435	1	0	1	0	-0.0012107
488	晨鸣纸业	2021	C22	73.25	4	0.00418591	0.025225	21	25.1402	0.727832	9	-0.154923	1	0	1	0.0033627	0
498	*ST 丹化	2009	C28	62.81	2	6.42096e-05	0.502269	12	20.117	0.983103	7	0	0	1	1	0.586909	0
498	*ST 丹化	2010	C28	55.2	1	0.000721906	0.013231	13	17.6264	0.782854	5	0	0	1	1	0	-0.189052
498	*ST 丹化	2011	C28	55.21	1	0.000623247	0.043708	14	16.1847	0.038248	5	0	0	1	1	0	-0.0609246
498	*ST 路桥	2012	E48	58.39	1	0.000814959	0.026255	15	22.9031	0.771108	9	0	0	0	0	0	-0.0137838
498	山东路桥	2013	E48	60.99	2	0.00128493	0.02779	16	22.9661	0.755201	8	0.916988	1	0	0	0	-0.0041555
498	山东路桥	2014	E48	65.66	3	0.000664525	0.031108	17	23.0285	0.735114	7	0.390565	1	1	0	0.0017498	0
498	山东路桥	2015	E48	67.47	3	0.00137939	0.036262	18	23.0666	0.708156	8	1.02667	1	1	0	0.0055759	0
498	山东路桥	2016	E48	67.05	3	0.00167858	0.028649	19	23.4342	0.769289	9	0.765266	1	1	0	0	-0.0008666
498	山东路桥	2017	E48	71.23	4	0.00195238	0.032784	20	23.5927	0.769372	9	0.248412	0	1	0	0.0011733	0
498	山东路桥	2018	E48	73.83	4	0.00199133	0.028341	21	23.8968	0.733793	7	-0.077781	1	0	0	0	-0.0022897
498	山东路桥	2019	E48	71.87	4	0.00191302	0.025555	22	24.1909	0.742626	8	0.100155	0	0	0	0	-0.0047069
498	山东路桥	2020	E48	72.96	4	0.00200858	0.026788	23	24.7321	0.765899	8	0.567003	1	0	0	0.0010113	0
498	山东路桥	2021	E48	75.17	5	0.00319918	0.032991	24	25.1468	0.759996	11	0.09411	1	0	0	0.0084195	0
501	鄂武商A	2009	F52	75.71	5	0.000496716	0.054304	17	22.4895	0.734018	11	0.259583	0	0	0	0.0070078	0
501	鄂武商A	2010	F52	73.44	4	0.000747703	0.050675	18	22.7325	0.751975	11	0.239804	0	0	0	0.0019961	0
501	鄂武商A	2011	F52	77.1	5	0.000780803	0.045939	19	22.9949	0.769568	11	0.238825	1	0	0	0	-0.0040706
501	鄂武商A	2012	F52	77.32	5	0.000550721	0.04716	20	23.1247	0.760921	10	0.236545	1	0	0	0	-0.0033442
501	鄂武商A	2013	F52	77.45	5	0.000264285	0.04798	21	23.2597	0.752536	11	0.22893	1	0	0	0	-0.0003387
501	鄂武商A	2014	F52	77.09	5	0.00021692	0.040972	22	23.4738	0.759467	10	0.239878	1	0	0	0	-0.0060095
501	鄂武商A	2015	F52	74.38	4	0.000488739	0.045105	23	23.5998	0.767476	11	0.196302	1	0	0	0.0001992	0
501	鄂武商A	2016	F52	73.41	4	0.000421283	0.055819	24	23.6019	0.659722	10	0.31058	0	0	0	0.0080137	0
501	鄂武商A	2017	F52	71.77	4	0.000750694	0.068887	25	23.6147	0.601671	11	0.224481	0	0	0	0.0166555	0
501	鄂武商A	2018	F52	72.63	4	0.00065122	0.045876	26	23.8538	0.639567	10	0.168645	0	0	0	0	-0.0113318
501	鄂武商A	2019	F52	64.6	2	0.000420508	0.051918	27	23.8843	0.596956	11	0.217068	0	1	0	0	-0.0031577
501	鄂武商A	2020	F52	70.49	4	0.000723863	0.024008	28	23.8501	0.565163	11	0.809759	0	1	0	0	-0.0303751
501	鄂武商A	2021	F52	71.01	4	0.000794138	0.026693	29	24.0622	0.621204	11	0.161789	0	0	0	0	-0.006235
503	海虹控股	2009	S90	74.02	4	0.000257882	0.003877	17	21.2081	0.192789	7	0.19598	0	0	0	0	-0.0045817
503	海虹控股	2010	S90	71.83	4	0.000312549	0.006962	18	21.1646	0.166907	7	0.388169	0	0	0	0.0011103	0
503	海虹控股	2011	S90	72.81	4	0.000366815	0.013389	19	21.0737	0.111885	7	0.395988	1	0	0	0.0064151	0
503	海虹控股	2012	I63	73.33	4	0.000512295	0.015151	20	21.1143	0.128211	7	0.748268	0	1	0	0.0052431	0
503	海虹控股	2013	I64	61.48	2	0.000542757	0.008636	21	21.0796	0.109044	7	0.402488	1	1	0	0	-0.0048748
503	海虹控股	2014	I64	65.96	3	0.000453218	0.013476	22	21.0844	0.074383	7	0.501862	1	1	0	0.0030731	0
503	海虹控股	2015	I64	72.92	4	0.000430931	0.006508	23	21.1165	0.068741	7	0.836495	1	1	0	0	-0.0056668
503	海虹控股	2016	I64	76.22	5	0.000613712	0.00878	24	21.1236	0.053002	7	0.439956	1	1	0	0	-6.87e-05
503	海虹控股	2017	I64	79.02	5	0.000510483	-0.000207	25	21.0938	0.038413	7	1.33771	1	1	0	0	-0.0090425
503	国新健康	2018	I64	72.05	4	0.000322051	-0.14739	26	20.9704	0.048998	9	1.01291	0	0	0	0	-0.141718
503	国新健康	2019	I64	71.52	4	0.00108491	0.01187	27	20.9896	0.059551	9	2.43909	0	0	0	0.0936018	0
503	国新健康	2020	I64	70.98	4	0.00159224	-0.187646	28	20.9832	0.256475	9	3.80457	0	1	0	0	-0.138017
503	国新健康	2021	I64	71.31	4	0.00150094	-0.148554	29	20.8992	0.339746	9	2.066	0	1	0	0	-0.0340499
504	赛迪传媒	2009	R85	63.48	2	0.000431634	-0.329103	17	19.8376	0.649683	0	3.48951	0	1	0	0	-0.120791
504	*ST 传媒	2010	R85	67.27	3	0.000523261	0.020046	18	19.4744	0.438212	0	0.622093	0	1	0	0.254195	0
504	ST 传媒	2011	R85	67.94	3	0.000654201	-0.111239	19	19.4376	0.528417	0	-0.004571	0	0	0	0	-0.0239631
504	ST 传媒	2012	R85	66.87	3	0.000696581	-1.98768	20	18.147	1.27351	0	0.230707	0	0	0	0	-0.758086
504	*ST 传媒	2013	R85	64.97	2	0.000997727	0.105879	21	18.651	0.971638	0	0.277745	0	0	0	0.686468	0
504	南华生物	2014	R85	60.71	2	0.000980255	-0.249091	22	18.4849	0.934099	0	-0.062148	0	0	0	0	-0.085876
504	南华生物	2015	R85	49.33	1	0.00123282	-0.175406	23	18.6257	1.11816	0	-0.298551	1	0	0	0.0063706	0
504	*ST 生物	2016	R85	59.78	1	0.00498119	0.095945	24	19.5232	0.735191	0	5.82423	0	0	0	0.32661	0
504	南华生物	2017	R85	69.54	3	0.00343983	-0.089554	25	19.8188	0.682708	0	13.5979	0	0	0	0	-0.108376
504	南华生物	2018	M75	69.18	3	0.00399812	-0.111028	26	19.6524	0.685587	0	1.00166	0	0	0	0	-0.0424644
504	*ST 生物	2019	M75	69.18	3	0.00356305	0.068085	27	19.4077	0.573452	0	0.460678	0	0	0	0.14462	0
504	ST 生物	2020	M75	74.94	4	0.00260666	0.026316	28	20.1365	0.758188	0	0.132364	0	0	0	0.0335531	0
504	南华生物	2021	M75	78.19	5	0.0031123	-0.05021	29	20.3066	0.832658	0	0.532444	0	0	0	0	-0.0765518
505	珠江控股	2009	K70	68.67	3	0.000884043	0.039793	17	21.4331	0.672578	7	7.61715	0	0	0	0.111287	0
505	ST 珠江	2010	K70	70.87	4	0.000709128	0.024971	18	21.0941	0.642128	9	0.819516	0	0	0	0.0114997	0
505	ST 珠江	2011	K70	67.51	3	0.00104154	-0.037515	19	20.9948	0.695355	9	0.400474	0	0	0	0	-0.0518331
505	ST 珠江	2012	K70	69.86	3	0.00155297	-0.089118	20	21.0773	0.823408	9	0.311148	0	0	0	0	-0.0778692
505	*ST 珠江	2013	K70	68.8	3	0.000957243	0.007002	21	20.9365	0.896609	9	0.50166	0	0	0	0.0681533	0
505	珠江控股	2014	K70	64.82	2	0.00133232	-0.109853	22	21.2213	0.988419	9	0.431636	1	0	0	0	-0.104636
505	珠江控股	2015	K70	65.8	3	0.000882223	-0.074147	23	21.2624	1.13602	9	0.514658	1	0	0	0.0078627	0
505	*ST 珠江	2016	K70	67.57	3	0.0007686	0.055923	24	21.0493	0.955978	9	10.0351	0	0	0	0.128803	0
505	京粮控股	2017	K70	63	2	0.000749319	0.034312	25	22.5287	0.572467	7	-0.530917	0	0	0	0.0391712	0
505	京粮控股	2018	C13	64.11	2	0.000728701	0.042937	26	22.316	0.422619	9	-0.015851	0	1	0	0.0164185	0
505	京粮控股	2019	C13	68.6	3	0.000795574	0.034148	27	22.3779	0.428227	9	0.277955	0	0	0	0.0033844	0
505	京粮控股	2020	C13	67.87	3	0.00100322	0.038491	28	22.4629	0.455856	9	0.588221	0	0	0	0.0062748	0
505	京粮控股	2021	C13	67.91	3	0.00162343	0.039565	29	22.5228	0.452229	9	0.153927	0	0	0	0.0031319	0
506	ST 中润	2009	K70	74.67	4	0.000534188	0.067743	16	21.978	0.802116	9	-0.554666	0	0	0	0	-15.3857
506	中润投资	2010	K70	71.88	4	0.00133141	0.051467	17	22.4279	0.822343	9	1.23351	0	0	0	0	-6.16202
506	中润投资	2011	K70	69.46	3	0.00290479	0.037159	18	22.5143	0.786778	9	-0.198784	1	0	0	0	-2.4889
506	中润资源	2012	K70	71.88	4	0.00156304	0.059874	19	22.3618	0.692001	9	0.022104	1	0	0	0	-0.979006
506	中润资源	2013	K70	68.31	3	0.0026143	0.0518	20	21.9424	0.450567	8	-0.899482	1	0	0	0	-0.405826
506	中润资源	2014	K70	70.62	4	0.00162995	-0.088363	21	21.8768	0.515011	8	-0.155641	1	0	0	0	-0.28889
506	中润资源	2015	B09	70.79	4	0.00171551	0.001792	22	21.8989	0.524292	9	12.2021	1	1	1	0	-0.0282781
506	中润资源	2016	B09	69.86	3	0.00157782	0.003061	23	21.8954	0.511496	9	0.511248	0	1	1	0	-0.0100672
506	中润资源	2017	B09	70.27	4	0.00164899	-0.18663	24	21.6583	0.57663	9	-0.354428	0	0	1	0	-0.171693
506	中润资源	2018	B09	64.71	2	0.00170715	0.011787	25	21.6526	0.559942	9	0.938093	1	1	1	0.107686	0
506	中润资源	2019	B09	62.13	2	0.0014061	-0.012259	26	21.6872	0.582766	7	1.61854	0	0	1	0.0188503	0
506	中润资源	2020	B09	57.37	1	0.00146316	-0.209098	27	21.5662	0.753075	8	0.414382	0	1	1	0	-0.176454
506	中润资源	2021	B09	59.37	1	0.00116943	-0.081305	28	21.2468	0.762127	9	-0.802473	0	1	1	0.0574515	0
507	粤富华	2009	S90	64.9	2	0.00127363	0.057235	16	21.2684	0.269815	11	0.741104	0	0	0	0.0100178	0
507	珠海港	2010	S90	60.16	2	0.00110936	0.115568	17	21.3206	0.218068	11	5.11447	0	0	0	0.0590041	0
507	珠海港	2011	S90	62.58	2	0.0023	0.086275	18	21.9517	0.476831	10	0.035854	0	0	0	0.0203346	0
507	珠海港	2012	G55	69.03	3	0.00284528	0.042921	19	21.9869	0.4375	9	0.31987	0	0	0	0	-0.0568451
507	珠海港	2013	G55	70.76	4	0.00260598	0.023178	20	22.0922	0.354787	8	0.120737	0	0	0	0	-0.0420181
507	珠海港	2014	G55	70.74	4	0.00233665	0.003158	21	22.4023	0.50672	8	-0.192302	0	1	0	0	-0.0376082
507	珠海港	2015	G55	68.33	3	0.00241856	0.014714	22	22.4234	0.488875	8	-0.233492	0	0	0	0	-0.0037703
507	珠海港	2016	G55	68.95	3	0.00253734	0.021014	23	22.4674	0.490038	9	-0.068755	0	0	0	0.0050999	0
507	珠海港	2017	G55	67.41	3	0.00347719	0.028042	24	22.5008	0.477613	8	0.25585	0	0	0	0.009073	0
507	珠海港	2018	G55	68.38	3	0.00264497	0.028223	25	22.6459	0.522906	8	0.179756	0	0	0	0.0050122	0
507	珠海港	2019	G55	70.14	4	0.00221522	0.026706	26	22.948	0.38872	8	0.041854	0	0	0	0.0028219	0
507	珠海港	2020	G55	65.12	3	0.00255145	0.021318	27	23.325	0.56503	8	0.370998	0	0	0	0	-0.0042923
507	珠海港	2021	G55	74.99	4	0.0042247	0.029647	28	23.5989	0.583037	9	-0.005737	0	0	0	0.0066751	0
509	SST 华塑	2009	A04	70.54	4	0.000536638	-0.071693	16	20.2017	1.02438	9	2.52227	0	1	0	0.0489404	0
509	S*ST 华塑	2010	A04	64.98	2	0.000253395	0.012246	17	20.2919	1.01043	9	0.109903	0	1	0	0.10019	0
509	SST 华塑	2011	C29	65.17	3	0.000157986	-0.235758	18	20.0489	1.23303	9	-0.262995	0	0	0	0	-0.179966
509	SST 华塑	2012	C29	67.67	3	5.67183e-05	-0.206134	19	19.9272	1.46934	7	-0.165767	1	0	0	0	-0.0583544
509	*ST 华塑	2013	C29	51.35	1	0.000285769	0.021647	20	20.4129	0.898231	8	1.14293	1	0	0	0.197072	0
509	华塑控股	2014	C29	52.62	1	0.000312872	-0.087706	21	20.2558	0.980329	9	-0.290446	1	0	0	0	-0.0288051
509	华塑控股	2015	C29	55.08	1	0.000443321	0.034955	22	20.1573	0.941537	9	0.550097	1	0	0	0.102545	0
509	华塑控股	2016	C29	61.6	2	0.000629795	-0.219049	23	19.6489	0.934028	9	-0.724205	1	0	0	0	-0.156753
509	华塑控股	2017	C29	62.65	2	0.000398338	0.040606	24	19.535	0.888114	5	-0.083311	0	0	0	0.140129	0
509	华塑控股	2018	C29	62.88	2	0.000593736	-0.245957	25	19.148	0.926764	5	-0.083521	1	0	0	0	-0.181191
509	华塑控股	2019	C29	48.93	1	0.000673627	-0.787066	26	18.8709	1.61844	7	0.423172	0	0	0	0	-0.552257
509	*ST 华塑	2021	Q83	59.21	1	0.00108296	-0.002855	28	20.1697	0.62018	7	21.2149	0	1	0	0.142514	0
510	金路集团	2009	C26	73.53	4	0.00154162	0.00266	16	21.7554	0.589261	0	0.513844	0	0	1	0.0055621	0
510	金路集团	2010	C26	72.68	4	0.00149046	0.034368	17	21.6068	0.513404	0	-0.18983	0	0	1	0.0313178	0
510	金路集团	2011	C26	73.64	4	0.00182552	-0.049223	18	21.5794	0.524906	0	-0.056673	0	0	1	0	-0.0678419
510	金路集团	2012	C26	73.29	4	0.000430154	0.001878	19	21.5567	0.509003	0	-0.085919	0	0	1	0.0232703	0
510	金路集团	2013	C26	70.19	4	0.000522102	-0.103768	20	21.3342	0.48871	0	0.415677	0	0	1	0	-0.0848179
510	金路集团	2014	C26	69.14	3	0.000207383	-0.081085	21	21.3131	0.559173	0	-0.002827	0	0	1	0	-0.0218902
510	*ST 金路	2015	C26	70.18	4	0.000630467	0.004238	22	21.1567	0.484045	0	-0.081972	0	0	1	0.0753829	0
510	金路集团	2016	C26	59.64	1	0.00118881	0.041099	23	21.0022	0.35885	0	0.30467	0	0	1	0.0641772	0
510	金路集团	2017	C26	49.6	1	0.000979432	0.028177	24	21.1292	0.416092	0	0.120662	0	0	1	0.0177049	0
510	金路集团	2018	C26	60.14	2	0.00179433	0.069295	25	21.1183	0.35626	0	-0.288695	0	0	1	0.046033	0
510	新金路	2019	C26	67.77	3	0.00219516	0.040193	26	21.1998	0.347894	0	0.010916	0	0	1	0	-0.0086738
510	新金路	2020	C26	68.42	3	0.00233918	0.041525	27	21.3201	0.39717	0	0.093346	0	0	1	0	-0.0012785
510	新金路	2021	C26	70.77	4	0.00309448	0.139461	28	21.5009	0.374023	0	-0.100257	0	0	1	0.107502	0
513	丽珠集团	2009	C27	71.31	4	0.000989926	0.164447	16	21.8625	0.287711	9	0.06503	0	0	1	0.0992348	0
513	丽珠集团	2010	C27	71.92	4	0.000666788	0.123564	17	22.0213	0.279313	9	0.068706	0	0	1	0.0031469	0
513	丽珠集团	2011	C27	70.06	4	0.000565899	0.084251	18	22.25	0.345714	9	0.134612	0	0	1	0	-0.0382522
513	丽珠集团	2012	C27	72.56	4	0.00142822	0.084353	19	22.452	0.435524	9	0.010248	0	0	1	0	-0.0162959
513	丽珠集团	2013	C27	74.52	4	0.00094991	0.079803	20	22.6052	0.451033	11	0.293365	1	0	1	0	-0.0134644
513	丽珠集团	2014	C27	74.42	4	0.000846919	0.075812	21	22.7115	0.440964	11	-0.045359	1	0	1	0	-0.0114487
513	丽珠集团	2015	C27	68.21	3	0.00131029	0.081654	22	22.8124	0.404534	11	-0.021202	1	0	1	0.0013505	0
513	丽珠集团	2016	C27	70.55	4	0.00151957	0.07882	23	23.0774	0.325153	11	-0.005994	1	0	1	0.0039782	0
513	丽珠集团	2017	C27	75.05	5	0.00359728	0.282286	24	23.4894	0.293382	10	-0.105814	1	0	1	0.252015	0
513	丽珠集团	2018	C27	67.44	3	0.00327858	0.067769	25	23.5819	0.326166	10	-0.113106	1	0	1	0	-0.167925
513	丽珠集团	2019	C27	71.35	4	0.00353461	0.081305	26	23.6123	0.317149	10	-0.112923	1	0	1	0	-0.055526
513	丽珠集团	2020	C27	78.63	5	0.00500527	0.103509	27	23.7481	0.337565	11	-0.083173	1	0	1	0.0057716	0
513	丽珠集团	2021	C27	80.58	6	0.00515113	0.087257	28	23.8311	0.360313	11	-0.140132	1	0	1	0	-0.0173424
514	渝开发	2009	K70	77.3	5	0.000574361	0.044047	16	21.9734	0.364112	0	1.73633	0	0	0	0.0004051	0
514	渝开发	2010	K70	78.67	5	0.000348736	0.035593	17	22.2505	0.467011	0	-0.409085	1	0	0	0	-0.006126
514	渝开发	2011	K70	82.45	6	0.000393977	0.042746	18	22.3822	0.456428	0	4.58958	0	0	0	0.0026146	0
514	渝开发	2012	K70	76.38	5	0.000355601	0.00437	19	22.6352	0.551443	0	0.229277	1	0	0	0	-0.0395912
514	渝开发	2013	K70	75.23	5	0.000513669	0.011929	20	22.759	0.589756	0	1.68371	1	0	0	0	-0.0080895
514	渝开发	2014	K70	76.53	5	0.000446105	0.013838	21	22.776	0.565628	0	0.124764	1	0	0	0	-0.0019478
514	渝开发	2015	K70	76	5	0.000540161	-0.013679	22	22.7191	0.547649	0	0.018461	1	0	0	0	-0.0280241
514	渝开发	2016	K70	74.79	4	0.000593883	0.011755	23	22.6076	0.489082	0	0.209031	0	0	0	0.0131814	0
514	渝开发	2017	K70	76.58	5	0.000405885	0.015616	24	22.5649	0.451933	0	0.780109	0	0	0	0.0094545	0
514	渝开发	2018	K70	74.93	4	0.000324585	0.00662	25	22.6059	0.472779	0	0.219947	0	0	0	0	-0.0047452
514	渝开发	2019	K70	75.86	5	0.00019125	0.041796	26	22.5953	0.425527	0	10.63	0	0	0	0.0329209	0
514	渝开发	2020	K70	75.47	5	0.000456392	0.017689	27	22.757	0.498147	0	7.77875	0	0	0	0	-0.0092916
514	渝开发	2021	K70	76.05	5	0.00069612	0.02412	28	22.85	0.521048	0	16.4353	0	0	0	0.0024094	0
516	开元控股	2009	F52	70.31	4	0.0008691	0.032674	16	21.6111	0.611367	0	0.361472	0	0	0	0	-0.0108077
516	开元控股	2010	F52	66.67	3	0.00130429	0.056245	17	21.719	0.605198	0	0.345057	0	0	0	0.0169959	0
516	开元控股	2011	F52	69.43	3	0.00121539	0.040461	18	21.8691	0.644467	0	0.72555	1	0	0	0	-0.0089876
516	开元投资	2012	F52	69.05	3	0.00135227	0.030509	19	22.0135	0.671566	0	0.389637	0	0	0	0	-0.0143791
516	开元投资	2013	F52	65.4	3	0.00114708	0.033648	20	22.0074	0.644833	0	0.427433	0	0	0	0	-0.0049126
516	国际医学	2014	F52	66.68	3	0.00078637	0.099697	21	21.9798	0.545332	0	0.302566	1	0	0	0.062809	0
516	国际医学	2015	F52	68.68	3	0.000919359	0.045356	22	22.3935	0.373586	0	0.321469	0	0	0	0	-0.0185904
516	国际医学	2016	F52	70.33	4	0.000754681	0.036235	23	22.438	0.370194	0	0.384684	0	0	0	0	-0.0250012
516	国际医学	2017	F52	71.94	4	0.000935374	0.033738	24	22.4867	0.377534	0	0.361364	0	0	0	0	-0.0124815
516	国际医学	2018	Q83	68.8	3	0.00193494	0.307032	25	22.712	0.209426	0	0.087223	0	1	0	0.295585	0
516	国际医学	2019	Q83	67.91	3	0.00156512	-0.041127	26	23.029	0.501937	0	0.388388	0	1	0	0	-0.264494
516	国际医学	2020	Q83	66.41	3	0.00114442	0.002873	27	23.2185	0.584864	0	0.236838	0	1	0	0	-0.0550625
516	国际医学	2021	Q83	68.09	3	0.00178925	-0.063448	28	23.3126	0.599747	0	0.175529	0	1	0	0	-0.0916
517	ST 成功	2009	K70	70.29	4	0.000343584	0.161848	16	22.3357	0.669169	9	1.03033	0	0	0	0.574397	0
517	荣安地产	2010	K70	74.79	4	0.000186718	0.034338	17	22.6947	0.734616	9	9.1919	0	0	0	0.0609339	0
517	荣安地产	2011	K70	75.57	5	0.000364897	0.039198	18	23.0579	0.776253	9	0.695233	0	0	0	0.0301776	0
517	荣安地产	2012	K70	74.79	4	0.00107589	0.039545	19	23.0962	0.73887	9	5.88305	1	0	0	0.006133	0
517	荣安地产	2013	K70	72.65	4	0.000932473	0.055123	20	22.8305	0.604261	9	0.454721	0	0	0	0.0099932	0
517	荣安地产	2014	K70	81.12	6	0.000891152	0.051517	21	22.5155	0.387116	9	-0.848169	0	0	0	0	-0.0003737
517	荣安地产	2015	K70	81.59	6	0.000492005	0.013015	22	22.7945	0.543365	9	8.48315	1	0	0	0	-0.0288025
517	荣安地产	2016	K70	77.64	5	0.00024365	0.013409	23	23.1308	0.668969	9	4.41133	0	0	0	0	-0.010696
517	荣安地产	2017	K70	78.85	5	0.000256951	0.041041	24	23.3031	0.678841	8	0.960044	0	0	0	0.0246466	0
517	荣安地产	2018	K70	77.19	5	0.000180237	0.022543	25	23.9144	0.803889	8	0.555595	1	0	0	0	-0.0054834
517	荣安地产	2019	K70	77.47	5	0.000235627	0.043884	26	24.4125	0.831331	8	7.95041	1	0	0	0.0231727	0
517	荣安地产	2020	K70	78.94	5	0.000378609	0.026233	27	24.9394	0.844589	9	7.79136	1	0	0	0	-0.0123349
517	荣安地产	2021	K70	72.93	4	0.000736305	0.013899	28	25.1471	0.822551	9	1.66569	1	0	0	0	-0.022584
518	四环生物	2009	C27	66.86	3	7.46046e-05	0.03101	16	20.4392	0.053564	0	0.069533	0	0	1	0.174466	0
518	四环生物	2010	C27	70.83	4	0.000477469	0.009664	17	20.6846	0.085566	0	0.319623	1	0	1	0.0500944	0
518	四环生物	2011	C27	69.8	3	0.000529101	0.002528	18	20.6927	0.055853	0	0.262324	1	0	1	0.0117318	0
518	四环生物	2012	C27	70.02	4	0.00143689	0.015863	19	20.6321	0.090497	0	0.307997	1	0	1	0.0175367	0
518	四环生物	2013	C27	73.76	4	0.00198971	-0.120917	20	20.528	0.111607	0	-0.120698	0	0	1	0	-0.122995
518	四环生物	2014	C27	68.4	3	0.000379675	-0.011229	21	20.5225	0.117947	0	0.065301	1	0	1	0.0542319	0
518	四环生物	2015	C27	71.17	4	0.00138637	-0.13529	22	20.5424	0.270619	0	-0.076635	1	0	1	0	-0.103746
518	四环生物	2016	C27	69.21	3	0.00334104	0.005513	23	20.7405	0.399331	0	0.222868	1	0	1	0.101195	0
518	四环生物	2017	C27	64.74	2	0.00231673	0.011432	24	20.6524	0.274877	0	-0.329964	1	0	1	0.0453502	0
518	四环生物	2018	C27	66.97	3	0.00223597	-0.032096	25	20.6463	0.305737	0	0.13527	0	0	1	0	-0.0247849
518	四环生物	2019	C27	62.41	2	0.00153492	0.019104	26	20.6353	0.278996	0	0.181434	1	0	1	0.041082	0
518	四环生物	2020	C27	61.7	2	0.00197705	0.033576	27	20.5293	0.168336	0	0.281214	0	0	1	0.0292308	0
518	四环生物	2021	C27	59.24	1	0.00260437	-0.047881	28	20.4993	0.190834	0	0.327269	0	0	1	0	-0.0672667
519	银河动力	2009	C34	68.22	3	0.00186053	0.005781	16	20.0578	0.316073	7	-0.045759	0	0	0	0.027951	0
519	江南红箭	2010	C34	70.74	4	0.000639863	0.023633	17	19.9901	0.245625	7	0.475214	1	0	0	0.0279514	0
519	江南红箭	2011	C34	67.39	3	0.00140199	-0.023897	18	19.9727	0.256212	7	-0.018852	0	0	0	0	-0.0353414
519	江南红箭	2012	C34	66.66	3	0.00120517	0.007373	19	19.9771	0.252177	7	0.466874	1	1	0	0.0169404	0
519	江南红箭	2013	C30	70.14	4	0.00130189	0.077167	20	22.3163	0.266653	9	-0.515121	0	0	1	0.0926932	0
519	江南红箭	2014	C30	74.1	4	0.000966145	0.080628	21	22.3142	0.187715	9	0.226857	0	0	1	0.0243153	0
519	江南红箭	2015	C30	73.14	4	0.000791358	0.043789	22	22.3634	0.192024	9	-0.071914	1	0	1	0	-0.0259529
519	中兵红箭	2016	C30	72.68	4	0.0008173	0.015138	23	23.0516	0.282296	9	6.83547	1	0	1	0	-0.0381932
519	中兵红箭	2017	C35	69.36	3	0.00131983	0.012361	24	22.9983	0.226262	8	1.20563	0	0	0	0	-0.0202983
519	中兵红箭	2018	C35	63.95	2	0.00128928	0.033357	25	23.0672	0.245685	9	0.854057	0	0	0	0.0143547	0
519	中兵红箭	2019	C35	61.49	2	0.00142565	0.023178	26	23.1222	0.256386	9	0.649037	0	0	0	0	-0.0049491
519	中兵红箭	2021	C35	70.2	4	0.00250323	0.034591	28	23.3645	0.357772	9	0.354873	0	0	0	0.0125189	0
520	长航凤凰	2009	C25	72.53	4	0.00064041	-0.064255	16	22.5689	0.821311	9	-0.028717	0	1	1	0	-0.104955
520	长航凤凰	2010	G55	65.63	3	0.000593282	0.00154	17	22.7744	0.853835	9	-0.083726	0	1	0	0.0270852	0
520	长航凤凰	2011	G55	67.29	3	0.000653839	-0.100043	18	22.9007	0.973778	9	-0.00694	1	1	0	0	-0.0972129
520	长航凤凰	2012	G55	62.38	2	0.00154294	-0.361305	19	22.3807	1.10886	9	-0.068467	1	0	0	0	-0.201969
520	*ST 凤凰	2013	G55	61.12	2	0.00088413	-6.77605	20	20.3421	8.61179	9	0.145471	1	0	0	0	-1.36974
520	*ST 凤凰	2014	G55	60.76	2	0.000864068	8.44139	21	20.0578	0.753074	7	-0.096265	0	1	0	8.25979	0
520	长航凤凰	2015	G55	63.12	2	0.000794344	0.239819	22	20.0564	0.501002	7	-0.056764	1	0	0	0	-3.70573
520	长航凤凰	2016	G55	62.07	2	0.000562786	0.01841	23	20.0842	0.496333	7	0.268912	1	0	0	0	-1.70329
520	长航凤凰	2017	G55	63.14	2	0.00124118	0.097552	24	20.0712	0.391237	7	0.059747	1	0	0	0	-0.603063
520	长航凤凰	2018	G55	62	2	0.000931456	0.097289	25	20.26	0.399409	7	0.049355	1	0	0	0	-0.231695
520	长航凤凰	2019	G55	64.41	2	0.000653595	0.051635	26	20.2493	0.343084	6	-0.120999	1	0	0	0	-0.147765
520	长航凤凰	2020	G55	62.19	2	0.000786345	0.016619	27	20.2669	0.33569	6	0.173168	0	0	0	0	-0.0937001
520	长航凤凰	2021	G55	65.43	3	0.00305286	0.119403	28	20.507	0.356578	7	0.296698	0	0	0	0.079427	0
521	美菱电器	2009	C38	75.89	5	0.00107612	0.062916	16	22.2892	0.718073	9	0.448157	0	0	0	0.0631241	0
521	美菱电器	2010	C38	70.79	4	0.00099117	0.045881	17	22.6856	0.614091	9	-0.427868	1	0	0	0.0107406	0
521	美菱电器	2011	C38	73.95	4	0.000988483	0.011711	18	22.7518	0.624569	9	-0.206478	1	0	0	0	-0.0384647
521	美菱电器	2012	C38	79.2	5	0.00120482	0.020438	19	22.7884	0.621935	9	-0.214998	1	0	0	0	-0.0066719
521	美菱电器	2013	C38	76.96	5	0.00164295	0.032402	20	22.8659	0.623602	9	-0.207444	1	0	0	0.0101772	0
521	美菱电器	2014	C38	73.18	4	0.000839752	0.031125	21	22.9215	0.61834	9	-0.18928	1	0	0	0.0024019	0
521	美菱电器	2015	C38	76.09	5	0.00102318	0.002341	22	22.9278	0.622796	9	0.053714	1	0	0	0	-0.0286802
521	美菱电器	2016	C38	74.4	4	0.00110706	0.017603	23	23.2496	0.586964	9	-0.192011	1	0	0	0.0064299	0
521	美菱电器	2017	C38	73.22	4	0.00184437	0.002261	24	23.4934	0.676899	9	-0.223765	0	0	0	0	-0.015142
521	长虹美菱	2018	C38	70.75	4	0.00201705	0.002241	25	23.4681	0.66999	9	0.066492	0	0	0	0	-0.0063798
521	长虹美菱	2019	C38	69.12	3	0.00168031	0.003064	26	23.3767	0.640058	9	-0.101247	0	0	0	0	-0.0018409
521	长虹美菱	2020	C38	69.38	3	0.002001	-0.004913	27	23.5023	0.69186	9	-0.116112	0	1	0	0	-0.0088824
521	长虹美菱	2021	C38	68.75	3	0.00264698	0.005733	28	23.4439	0.671189	9	-0.045059	0	0	0	0.0072351	0
523	广州浪奇	2009	C26	75.65	5	0.00170878	0.012056	16	20.4468	0.38723	0	-0.036476	0	0	1	0.0014966	0
523	广州浪奇	2010	C26	74.98	4	0.0028631	0.015399	17	20.6529	0.489093	0	0.35999	1	0	1	0.0047816	0
523	广州浪奇	2011	C26	73.5	4	0.00217784	0.01203	18	21.1407	0.345721	0	0.08937	1	0	1	0	-0.0001523
523	广州浪奇	2012	C26	74.98	4	0.00298426	0.010987	19	21.3333	0.449016	0	-0.014657	1	0	1	0	-0.0029259
523	广州浪奇	2013	C26	76.89	5	0.00360635	0.013143	20	21.6379	0.58191	0	0.958617	1	0	1	0.0019166	0
523	广州浪奇	2014	C26	73.24	4	0.00415581	0.013271	21	21.8257	0.642641	0	0.106792	1	0	1	0.0001517	0
523	广州浪奇	2015	C26	73.55	4	0.00435279	0.008405	22	21.9845	0.68796	0	0.383997	1	0	1	0	-0.0053783
523	广州浪奇	2016	C26	75	4	0.00416423	0.00935	23	22.1512	0.571952	0	0.451263	0	0	1	0	-0.0010983
523	广州浪奇	2017	C26	75.71	5	0.00613862	0.007023	24	22.2945	0.617673	0	0.186596	0	0	1	0	-0.0030423
523	广州浪奇	2018	C26	73.13	4	0.00544271	-0.029572	25	22.5497	0.732223	0	-2.0378	0	0	1	0	-0.0420659
523	广州浪奇	2019	C26	69.05	3	0.00437194	-0.01529	26	22.6982	0.791522	0	-2.19104	1	0	1	0.0008366	0
523	广州浪奇	2020	C26	74.01	4	0.00336509	-1.39516	27	21.9469	1.95656	0	-2.39407	1	0	1	0	-0.878358
523	*ST 浪奇	2021	C26	60.08	2	0.00275802	0.529853	28	21.7192	0.622115	0	-0.313872	1	0	1	1.01281	0
524	东方宾馆	2009	H61	69.66	3	0.00035135	-0.064999	16	20.5106	0.242701	9	0.478664	0	1	0	0	-0.0804162
524	东方宾馆	2010	H61	69.86	3	0.000734007	0.009189	17	20.4182	0.180748	8	0.26464	0	1	0	0.0412805	0
524	东方宾馆	2011	H61	73.21	4	0.000670129	0.028582	18	20.3897	0.173977	9	0.150861	0	1	0	0.0359222	0
524	东方宾馆	2012	H61	74.16	4	0.000947329	0.041802	19	20.4234	0.177834	9	0.049813	0	1	0	0.0286999	0
524	东方宾馆	2013	H61	73.28	4	0.000849895	0.045218	20	20.4504	0.160154	8	0.06705	0	1	0	0.014804	0
524	东方宾馆	2014	H61	74.16	4	0.000712674	0.046564	21	20.4761	0.29115	9	-0.058289	0	1	0	0.0058366	0
524	岭南控股	2015	H61	71.84	4	0.00148974	0.046514	22	20.553	0.269534	9	0.010117	0	1	0	0.0048906	0
524	岭南控股	2016	H61	75.01	5	0.00108808	0.035894	23	20.5642	0.269299	9	-0.002267	0	1	0	0	-0.0102497
524	岭南控股	2017	H61	74.56	4	0.00219017	0.041727	24	22.2135	0.419242	9	-0.201689	0	1	0	0.0075831	0
524	岭南控股	2018	H61	77.74	5	0.0022398	0.04756	25	22.2457	0.432239	9	-0.158825	0	1	0	0.0035802	0
524	岭南控股	2019	H61	78.82	5	0.00221306	0.060548	26	22.2854	0.425437	7	-0.271323	0	1	0	0.0148571	0
524	岭南控股	2020	H61	77.45	5	0.00186214	-0.07438	27	21.9814	0.321346	9	-0.142602	0	1	0	0	-0.118967
524	岭南控股	2021	L72	72.43	4	0.00169841	-0.046091	28	21.8668	0.283611	8	-0.2694	0	1	0	0	-0.0278799
526	旭飞投资	2009	S90	68.72	3	0.000281942	0.003779	16	19.0733	0.221908	6	1.82784	0	0	0	0.039703	0
526	旭飞投资	2010	S90	66.1	3	0.0003327	0.036178	17	19.0756	0.184769	7	35.6675	0	0	0	0.0482222	0
526	银润投资	2011	S90	64.34	2	0.000665881	0.02246	18	19.1047	0.205193	7	0.518937	0	0	0	0.0058569	0
526	银润投资	2012	K70	63.04	2	0.000626385	0.018087	19	19.1294	0.201354	7	-0.971965	0	0	0	0	-0.0021342
526	银润投资	2013	K70	65.98	3	0.000853714	-0.033609	20	19.1036	0.214055	7	1.10779	1	0	0	0	-0.0523377
526	银润投资	2014	K70	65.73	3	0.000341663	0.010095	21	19.1178	0.214994	6	0.10704	1	0	0	0.0224059	0
526	银润投资	2015	K70	65.01	3	0.000235416	-0.040184	22	19.6307	0.570159	7	0	1	0	0	0	-0.0514736
526	紫光学大	2016	P82	56.04	1	0.000324968	-0.029316	23	21.9591	0.987003	8	-0.185898	0	1	0	0	-0.0237465
526	*ST 紫学	2017	P82	53.11	1	0.000369303	0.006298	24	22.0001	0.981727	8	-0.194804	0	1	0	0.0503544	0
526	紫光学大	2018	P82	46.45	1	0.000578109	0.00281	25	22.0185	0.979221	8	-0.20162	0	1	0	0.0165508	0
526	紫光学大	2019	P82	63.71	2	0.000652507	0.003424	26	22.0032	0.974683	9	-0.248572	0	1	0	0.0071823	0
526	紫光学大	2020	P82	67.98	3	0.00094688	0.012169	27	21.9803	0.962444	8	-0.226257	0	1	0	0.0115049	0
526	学大教育	2021	P82	67.28	3	0.000986027	-0.155571	28	21.9655	0.880037	7	-0.33834	0	1	0	0	-0.161847
529	广弘控股	2009	C13	66.58	3	0.00038249	0.063146	16	20.6521	0.295416	9	0.566096	0	1	0	0	-0.199276
529	广弘控股	2010	C13	74.14	4	0.00109056	0.060771	17	20.7162	0.27863	8	0.553112	0	1	0	0	-0.0773792
529	广弘控股	2011	C13	72.31	4	0.00133576	0.06332	18	20.8252	0.291967	9	0.123285	0	1	0	0	-0.0269057
529	广弘控股	2012	C13	74.5	4	0.00135881	0.051198	19	20.9102	0.298454	9	0.477055	0	1	0	0	-0.0241543
529	广弘控股	2013	C13	74.6	4	0.00124162	0.061533	20	20.9891	0.293831	9	0.284947	0	1	0	0.0009263	0
529	广弘控股	2014	C13	74	4	0.00127675	0.104208	21	21.1105	0.270361	8	-0.007228	0	1	0	0.0469365	0
529	广弘控股	2015	C13	73.45	4	0.000673206	0.051272	22	21.0955	0.208073	9	-0.106146	1	1	0	0	-0.0408644
529	广弘控股	2016	C13	71.88	4	0.0010866	0.067765	23	21.1858	0.214726	9	0.313949	0	1	0	0.0032962	0
529	广弘控股	2017	C13	72.76	4	0.000959605	0.076302	24	21.4377	0.291799	8	0.962968	0	1	0	0.0166515	0
529	广弘控股	2018	C13	73.82	4	0.00083316	0.090766	25	21.4692	0.256164	8	0.857515	0	1	0	0.0129916	0
529	广弘控股	2019	C13	72.24	4	0.000793925	0.111579	26	21.6662	0.301763	8	0.838093	0	0	0	0.0355356	0
529	广弘控股	2020	C13	69.65	3	0.000796457	0.090507	27	22.0399	0.452043	9	0.640337	0	0	0	0	-0.0010947
529	广弘控股	2021	C13	64.24	2	0.00130857	0.081687	28	22.2731	0.486451	8	0.937961	0	0	0	0	-0.0180269
530	大冷股份	2009	C34	71.32	4	0.000194761	0.032412	16	21.7188	0.343341	9	0.201909	0	0	0	0	-0.0219678
530	大冷股份	2010	C34	72.47	4	0.000850581	0.037629	17	21.7922	0.375602	9	-0.023863	0	0	0	0	-0.0021111
530	大冷股份	2011	C34	73.02	4	0.00126253	0.030606	18	21.8396	0.395404	9	-0.119066	0	0	0	0	-0.0085225
530	大冷股份	2012	C34	72.46	4	0.00166491	0.042913	19	21.8007	0.349769	9	-0.125816	0	1	0	0.007339	0
530	大冷股份	2013	C34	72.6	4	0.000493131	0.05357	20	21.8109	0.322938	9	-0.125787	0	1	0	0.0146996	0
530	大冷股份	2014	C34	72.58	4	0.000924025	0.037499	21	21.8397	0.324261	9	-0.31386	0	1	0	0	-0.0099252
530	大冷股份	2015	C34	74.79	4	0.00118629	0.032141	22	22.13	0.335244	9	-0.151194	1	1	0	0	-0.0052351
530	大冷股份	2016	C34	72.28	4	0.00100974	0.036506	23	22.3294	0.334328	9	0.121505	0	1	0	0.001267	0
530	大冷股份	2017	C34	77.87	5	0.00295447	0.0364	24	22.4495	0.378105	9	0.335318	0	0	0	0	-0.0014482
530	大冷股份	2018	C34	73.12	4	0.00322707	0.020117	25	22.4404	0.378905	9	-0.057125	0	0	0	0	-0.0187333
530	冰山冷热	2019	C34	69.96	3	0.00280782	0.015587	26	22.4326	0.374875	9	0.003984	0	0	0	0	-0.0119913
530	冰山冷热	2020	C34	71.98	4	0.00197125	0.004022	27	22.4605	0.392913	9	-0.155793	0	1	0	0	-0.0162455
530	冰山冷热	2021	C34	75.87	5	0.00301963	-0.047979	28	22.47	0.468318	10	-0.487105	0	0	0	0	-0.0587822
531	穗恒运A	2009	D44	73.06	4	0.00320634	0.072164	15	22.5589	0.657278	0	-0.135151	0	0	1	0.0677512	0
531	穗恒运A	2010	D44	73.69	4	0.00284211	0.042796	16	22.5704	0.618082	0	-0.240059	0	0	1	0	-0.0082975
531	穗恒运A	2011	D44	74.32	4	0.00204413	0.016238	17	22.5941	0.657995	0	-0.055116	1	0	1	0	-0.02993
531	穗恒运A	2012	D44	76.48	5	0.00186752	0.037314	18	22.7897	0.6875	0	-0.038977	1	0	1	0.012548	0
531	穗恒运A	2013	D44	73.64	4	0.00228158	0.044439	19	22.8501	0.67673	0	0.542353	0	0	1	0.0098492	0
531	穗恒运A	2014	D44	74.32	4	0.00254439	0.105837	20	22.7373	0.535875	0	-0.350569	0	0	1	0.0580327	0
531	穗恒运A	2015	D44	75.63	5	0.00306424	0.058566	21	22.8482	0.52846	0	-0.191483	1	0	1	0	-0.0148499
531	穗恒运A	2016	D44	74.82	4	0.00445732	0.063939	22	22.941	0.533676	0	0.037487	0	0	1	0	-0.000847
531	穗恒运A	2017	D44	74.36	4	0.00268857	0.022003	23	22.9423	0.541766	0	0.057565	0	0	1	0	-0.0452258
531	穗恒运A	2018	D44	75.62	5	0.00387086	0.009943	24	23.0558	0.588476	0	-0.101765	0	0	1	0	-0.0296003
531	穗恒运A	2019	D44	76.67	5	0.00398511	0.037325	25	23.1767	0.602805	0	0.128018	0	0	1	0.0167679	0
531	穗恒运A	2020	D44	76.64	5	0.00554205	0.065574	26	23.3337	0.567491	0	-0.156835	0	1	1	0.0383011	0
531	穗恒运A	2021	D44	76.57	5	0.00797117	0.011162	27	23.4948	0.634022	0	0.301204	0	0	1	0	-0.0433295
532	力合股份	2009	D44	71.27	4	0.00236521	0.045714	15	20.7386	0.189438	9	0.641392	0	0	1	0.0542472	0
532	力合股份	2010	D44	77.08	5	0.00356829	0.019285	16	20.9358	0.205617	9	0.386092	0	0	1	0	-0.0051361
532	力合股份	2011	S90	79.93	5	0.0047918	0.039258	17	20.7404	0.18351	9	0.071543	1	0	0	0.0121995	0
532	力合股份	2012	S90	71.87	4	0.00518848	0.062954	18	20.6897	0.137633	11	0.121793	0	0	0	0.0308018	0
532	力合股份	2013	S90	71.61	4	0.00449545	0.069031	19	20.8039	0.187312	11	0.196154	1	0	0	0.0239327	0
532	力合股份	2014	S90	71.69	4	0.00274808	0.041698	20	20.8213	0.213197	10	-0.417227	1	0	0	0	-0.0213339
532	力合股份	2015	S90	70.46	4	0.00324834	0.044456	21	20.9252	0.36587	11	0.58837	1	0	0	0	-0.0038336
532	力合股份	2016	S90	69.14	3	0.00362459	0.027668	22	21.3944	0.582156	11	0.426241	0	0	0	0	-0.0142524
532	华金资本	2017	S90	66.12	3	0.00428327	0.027716	23	21.572	0.628915	11	1.08259	0	0	0	0	-0.009573
532	华金资本	2018	S90	66.73	3	0.00443356	0.025035	24	21.6715	0.6367	11	0.654442	0	0	0	0	-0.0077212
532	华金资本	2019	S90	66.65	3	0.00373338	0.031329	25	21.6513	0.599001	11	1.12227	0	1	0	0.0016455	0
532	华金资本	2020	S90	70.09	4	0.00431646	0.076185	26	21.5691	0.493387	11	0.357052	0	1	0	0.0427012	0
532	华金资本	2021	S90	72.53	4	0.00459286	0.071243	27	21.7487	0.514095	11	0.948318	0	1	0	0.0216495	0
533	万家乐	2009	C38	70.77	4	0.000574983	0.07516	15	21.668	0.662236	11	0.110798	0	0	0	0.0464335	0
533	万家乐	2010	C38	67.76	3	0.000845809	0.059482	16	21.6029	0.596963	11	-0.154128	1	0	0	0.0039374	0
533	万家乐	2011	C38	68.4	3	0.00102587	0.031833	17	21.5167	0.537735	11	0.048936	1	0	0	0	-0.025509
533	万家乐	2012	C38	68.79	3	0.00165773	0.031285	18	21.6058	0.546238	11	0.105284	1	0	0	0	-0.0079876
533	万家乐	2013	C38	65.55	3	0.00106092	0.047887	19	22.0667	0.497427	11	0.043212	1	0	0	0.022857	0
533	万家乐	2014	C38	70.15	4	0.000750069	0.041	20	22.0859	0.483665	11	0.264939	0	0	0	0	-0.0081942
533	万家乐	2015	C38	71.1	4	0.000991654	0.041274	21	22.1501	0.49158	11	0.319016	1	0	0	0	-0.0020727
533	万家乐	2016	C38	71.6	4	0.00116255	0.080334	22	21.9046	0.367516	11	0.388173	1	0	0	0.0270989	0
533	万家乐	2017	C38	69.12	3	0.0017162	0.015261	23	22.1971	0.500873	8	0.37402	0	0	0	0	-0.0422094
533	顺钠股份	2018	C38	69.29	3	0.00113087	-0.492713	24	21.6357	0.622565	9	-0.789587	1	0	0	0	-0.392286
533	顺钠股份	2019	C38	57.79	1	0.00133393	-0.004327	25	21.5859	0.630724	9	0.078498	0	0	0	0.196792	0
533	顺钠股份	2020	C38	60.93	2	0.00117639	0.034975	26	21.6171	0.610891	9	-0.034408	0	1	0	0.118456	0
533	顺钠股份	2021	C38	64.13	2	0.00116918	-0.008565	27	21.5882	0.657768	9	0.168938	0	0	0	0.0034203	0
534	万泽股份	2009	D44	77.69	5	0.000683276	0.035788	15	21.0169	0.512337	0	-0.10604	0	0	1	0	-0.0181216
534	万泽股份	2010	K70	73.92	4	0.000924265	0.03182	16	20.9238	0.46429	0	17.5937	0	0	0	0	-0.0117046
534	万泽股份	2011	K70	78.17	5	0.000534889	0.010999	17	21.01	0.516649	0	1.77651	1	0	0	0	-0.0235499
534	万泽股份	2012	K70	73.07	4	0.000202799	0.044177	18	21.814	0.613467	0	1.95954	1	0	0	0.0235951	0
534	万泽股份	2013	K70	70.56	4	0.00095511	0.047364	19	21.886	0.595931	0	4.37435	1	0	0	0.01402	0
534	万泽股份	2014	K70	75.25	5	0.00122833	0.011831	20	21.973	0.532798	0	-0.445464	1	0	0	0	-0.032468
534	万泽股份	2015	K70	72.25	4	0.000595187	0.011491	21	21.914	0.495967	0	-0.842245	1	0	0	0	-0.0128292
534	万泽股份	2016	K70	75.12	5	0.000537293	0.030363	22	21.5802	0.403374	0	28.6761	1	0	0	0.0090583	0
534	万泽股份	2017	K70	67.36	3	0.000350554	0.032032	23	21.6029	0.358626	0	-0.790437	0	0	0	0.0106783	0
534	万泽股份	2018	K70	73.04	4	0.000368053	0.016364	24	21.6795	0.409483	0	6.63206	0	0	0	0	-0.0111357
534	万泽股份	2019	C27	59.54	1	0.002248	0.025199	25	21.447	0.540409	0	0.022686	0	0	1	0	-0.0015733
534	万泽股份	2020	C27	60.05	2	0.00194622	0.032381	26	21.4774	0.53347	0	0.27821	0	0	1	0.0123737	0
534	万泽股份	2021	C27	66.45	3	0.00181682	0.041971	27	21.4735	0.480749	0	-0.012341	0	0	1	0.0139635	0
536	闽闽东	2009	C38	74.55	4	0.000574642	0.083443	16	18.2659	0.404139	6	-0.998679	0	0	0	0	-0.0041266
536	华映科技	2010	C38	75.8	5	0.000725535	0.099171	17	22.2739	0.327206	8	0.164309	0	0	0	0.0461294	0
536	华映科技	2011	C39	76.03	5	0.000537924	0.10129	18	22.2389	0.269682	9	0.217308	1	0	0	0.0152177	0
536	华映科技	2012	C39	71.76	4	0.000476039	0.062451	19	22.4794	0.437781	9	-0.234216	0	0	0	0	-0.0235049
536	华映科技	2013	C39	71.49	4	0.00056743	0.054297	20	22.9967	0.619171	9	-0.49688	1	0	0	0	-0.022958
536	华映科技	2014	C39	73.55	4	0.000517241	0.035842	21	23.0686	0.617403	7	0.182029	1	0	0	0	-0.0284242
536	华映科技	2015	C39	69.7	3	0.00102743	0.022357	22	22.9174	0.663016	9	-0.184695	1	0	0	0	-0.0278277
536	华映科技	2016	C39	74.05	4	0.000796582	0.020098	23	23.6647	0.309024	9	0.161103	0	0	0	0	-0.0045261
536	华映科技	2017	C39	69.53	3	0.000625552	0.009443	24	23.7687	0.389247	10	0.08573	0	0	0	0	-0.0191534
536	华映科技	2018	C39	66.29	3	0.00094798	-0.261189	25	23.6724	0.605061	8	-0.346012	0	1	0	0	-0.266224
536	华映科技	2019	C39	56.98	1	0.00223286	-0.177294	26	23.4059	0.661928	10	-0.150687	1	0	0	0	-0.0116667
536	*ST 华映	2020	C39	57.55	1	0.00163813	0.050547	27	23.2194	0.54102	11	0.121763	0	0	0	0.194985	0
536	华映科技	2021	C39	57.26	1	0.00174719	-0.017807	28	23.1655	0.533911	10	-0.10419	0	0	0	0.0148221	0
537	广宇发展	2009	S90	75.71	5	0.000270508	0.044484	16	21.7819	0.726146	9	1.91975	0	0	0	0.0352969	0
537	广宇发展	2010	K70	71.75	4	0.000268226	0.062756	17	21.7222	0.646478	9	0.00307	0	0	0	0.0293887	0
537	广宇发展	2011	K70	74.31	4	0.000340136	0.14278	18	21.8135	0.543696	9	1.94711	0	0	0	0.100167	0
537	广宇发展	2012	K70	77	5	0.000272442	0.131917	19	21.9123	0.538781	9	2.36172	0	0	0	0.0292066	0
537	广宇发展	2013	K70	75.39	5	0.000176201	0.132955	20	22.1467	0.5022	9	0.651895	1	0	0	0.0217156	0
537	广宇发展	2014	K70	76.24	5	0.000120926	0.089735	21	22.2949	0.480995	9	-0.071082	0	0	0	0	-0.0434117
537	广宇发展	2015	K70	74.59	4	0.000255415	0.030397	22	22.802	0.657062	9	0.141691	1	0	0	0	-0.0757887
537	广宇发展	2016	K70	76.51	5	0.000253378	0.029276	23	23.6333	0.821369	9	0.962636	0	0	0	0	-0.0274715
537	广宇发展	2017	K70	77.12	5	0.0012657	0.031544	24	25.0083	0.866964	9	11.6298	0	0	0	0	-0.0192956
537	广宇发展	2018	K70	77.11	5	0.00116796	0.032946	25	25.0534	0.859335	9	1.77743	1	0	0	0	-0.0086932
537	广宇发展	2019	K70	76.5	5	0.00139542	0.044942	26	24.9705	0.80533	9	1.16147	0	0	0	0.0080977	0
537	广宇发展	2020	K70	77.51	5	0.00303765	0.029553	27	25.0386	0.794792	9	0.648035	1	0	0	0	-0.0092839
537	广宇发展	2021	K70	76.34	5	0.00278448	-0.0167	28	25.133	0.830544	9	0.104668	1	0	0	0	-0.0517596
538	云南白药	2009	C27	74.35	4	0.00145715	0.101442	16	22.5159	0.39556	11	0.058762	0	0	1	0	-0.0146785
538	云南白药	2010	C27	76.5	5	0.00124627	0.121359	17	22.7558	0.421651	11	0.582112	0	0	1	0.0186266	0
538	云南白药	2011	C27	76.66	5	0.001554	0.1332	18	22.9305	0.38892	11	0.338416	0	0	1	0.0164187	0
538	云南白药	2012	C27	72.04	4	0.00153694	0.148398	19	23.0901	0.341024	11	0.196746	1	0	1	0.0219715	0
538	云南白药	2013	C27	72.76	4	0.00207576	0.180224	20	23.279	0.299057	11	0.180013	1	0	1	0.0446006	0
538	云南白药	2014	C27	78.48	5	0.00175231	0.152823	21	23.517	0.308801	11	0.172006	1	0	1	0	-0.0072678
538	云南白药	2015	C27	73.49	4	0.00212548	0.142843	22	23.6829	0.298748	10	0.175922	1	0	1	0	-0.0191581
538	云南白药	2016	C27	79.84	5	0.00264735	0.119207	23	23.9255	0.355604	11	0.049305	1	0	1	0	-0.0287372
538	云南白药	2017	C27	77.48	5	0.00159158	0.113078	24	24.0448	0.345081	11	0.042886	1	0	1	0	-0.0252729
538	云南白药	2018	C27	76.46	5	0.00171871	0.108295	25	24.137	0.344171	11	0.034737	1	0	1	0	-0.0166422
538	云南白药	2019	C27	74.41	4	0.0016569	0.084036	26	24.6284	0.232755	10	0.034809	1	0	1	0	-0.0393839
538	云南白药	2020	C27	69.74	3	0.00194116	0.099802	27	24.7346	0.305607	10	0.044338	1	0	1	0.0087855	0
538	云南白药	2021	C27	77.63	5	0.00249589	0.053475	28	24.6801	0.265026	9	-0.136648	1	0	1	0	-0.0495618
539	粤电力A	2009	D44	75.21	5	0.00193206	0.045214	16	24.1299	0.600351	0	-0.035874	0	0	1	0.0316108	0
539	粤电力A	2010	D44	73.92	4	0.00210051	0.022788	17	24.267	0.621799	0	-0.127771	1	0	1	0	-0.0100297
539	粤电力A	2011	D44	78.81	5	0.00175953	0.006563	18	24.3991	0.664351	0	0.022301	1	0	1	0	-0.0214059
539	粤电力A	2012	D44	77.47	5	0.00299416	0.040993	19	24.9085	0.665573	0	4.3925	1	0	1	0.0257467	0
539	粤电力A	2013	D44	74.99	4	0.0020093	0.063948	20	24.9416	0.623187	0	-0.097907	1	0	1	0.0340417	0
539	粤电力A	2014	D44	80.45	6	0.00170302	0.062658	21	24.9586	0.597825	0	-0.184176	0	0	1	0.0118027	0
539	粤电力A	2015	D44	79.15	5	0.00282307	0.064379	22	24.9988	0.57978	0	-0.109238	1	0	1	0.0072031	0
539	粤电力A	2016	D44	78.78	5	0.00318958	0.018196	23	24.9814	0.584921	0	0.005074	0	0	1	0	-0.0447548
539	粤电力A	2017	D44	79.36	5	0.00400617	0.016023	24	24.986	0.581694	0	-0.110725	0	0	1	0	-0.0198799
539	粤电力A	2018	D44	80.29	6	0.00672382	0.012411	25	25.0182	0.57019	0	-0.086154	0	0	1	0	-0.011401
539	粤电力A	2019	D44	80.64	6	0.0073973	0.023945	26	25.047	0.546989	0	-0.093303	0	0	1	0.0071186	0
539	粤电力A	2020	D44	73.56	4	0.00889471	0.030653	27	25.1773	0.584238	0	-0.100833	0	1	1	0.0112034	0
539	粤电力A	2021	D44	81.18	6	0.00968391	-0.039141	28	25.4618	0.713438	0	0.380654	0	0	1	0	-0.0700146
541	佛山照明	2009	C38	76.06	5	0.000963126	0.075536	16	21.8202	0.096525	9	-0.290314	0	0	0	0	-0.014085
541	佛山照明	2010	C38	79.19	5	0.00132064	0.086653	17	21.8638	0.101122	8	0.274783	1	0	0	0.005234	0
541	佛山照明	2011	C38	81.01	6	0.000841097	0.094207	18	21.8724	0.100524	9	-0.143614	1	0	0	0.0081636	0
541	佛山照明	2012	C38	60.02	2	0.00169073	0.116067	19	21.9611	0.130811	8	0.171467	1	0	0	0.0298654	0
541	佛山照明	2013	C38	62.34	2	0.00211919	0.074778	20	21.9393	0.132906	9	-0.072649	1	0	0	0	-0.0353028
541	佛山照明	2014	C38	72.89	4	0.00182988	0.071364	21	22.0415	0.171864	9	-0.123641	1	0	0	0	-0.0130771
541	佛山照明	2015	C38	75.27	5	0.00182973	0.006231	22	22.523	0.163774	9	-0.090288	1	0	0	0	-0.0725339
541	佛山照明	2016	C38	74.87	4	0.00156923	0.175939	23	22.5316	0.179453	9	-0.034457	1	0	0	0.139974	0
541	佛山照明	2017	C38	78.14	5	0.0013746	0.131403	24	22.4595	0.15437	9	-0.082469	0	0	0	0.0059674	0
541	佛山照明	2018	C38	77.77	5	0.00161788	0.067849	25	22.4439	0.223124	9	0.11661	0	0	0	0	-0.05696
541	佛山照明	2019	C38	77.87	5	0.00177298	0.049141	26	22.5438	0.205303	9	0.185135	0	0	0	0	-0.038512
541	佛山照明	2020	C38	71.25	4	0.00160256	0.037816	27	22.8656	0.259076	9	0.143487	0	1	0	0	-0.0240338
541	佛山照明	2021	C38	75.43	5	0.00166203	0.027558	28	22.9953	0.35292	9	0.180951	0	0	0	0	-0.0232345
543	皖能电力	2009	D44	72.28	4	0.00488914	0.00987	16	23.1476	0.503836	0	-0.150566	0	0	1	0.0021952	0
543	皖能电力	2010	D44	72.02	4	0.00450137	0.013382	17	23.265	0.58094	0	0.096045	0	0	1	0.0041081	0
543	皖能电力	2011	D44	72.22	4	0.00502611	-0.006149	18	23.4158	0.667547	0	0.038443	1	0	1	0	-0.0191358
543	皖能电力	2012	D44	69.99	3	0.00632394	0.021826	19	23.5704	0.670248	0	-0.037976	1	0	1	0.0224577	0
543	皖能电力	2013	D44	72.11	4	0.00322477	0.086925	20	23.8066	0.543037	0	0.019146	0	0	1	0.0761941	0
543	皖能电力	2014	D44	73.77	4	0.0039362	0.071028	21	23.858	0.455475	0	-0.108575	0	0	1	0.0126196	0
543	皖能电力	2015	D44	72.7	4	0.00350585	0.086965	22	23.8491	0.424879	0	-0.103422	1	0	1	0.0187749	0
543	皖能电力	2016	D44	72	4	0.00668063	0.044978	23	24.0223	0.450682	0	0.119208	0	0	1	0	-0.0302071
543	皖能股份	2017	D44	73.96	4	0.00471772	0.002987	24	24.0022	0.480776	0	0.166375	0	0	1	0	-0.0579888
543	皖能电力	2018	D44	73.32	4	0.00558058	0.022134	25	24.0871	0.501899	0	0.059301	0	0	1	0	-0.0030795
543	皖能电力	2019	D44	73.44	4	0.00420868	0.032188	26	24.2167	0.4456	0	0.043448	0	0	1	0.0099662	0
543	皖能电力	2020	D44	72.98	4	0.00626313	0.039438	27	24.2405	0.425592	0	0.196571	0	1	1	0.0096235	0
543	皖能电力	2021	D44	73.29	4	0.00609781	-0.054087	28	24.4264	0.589031	0	0.065107	0	0	1	0	-0.0951596
544	中原环保	2009	C30	73.42	4	0.00252135	0.078811	16	20.429	0.309714	0	1.46662	0	0	1	0	-0.0032711
544	中原环保	2010	C30	69.12	3	0.0019378	0.073959	17	20.7203	0.410177	0	0.947312	0	1	1	0.0040806	0
544	中原环保	2011	N78	71.09	4	0.00214613	0.059532	18	21.0393	0.508813	0	1.69812	0	1	0	0	-0.0140748
544	中原环保	2012	D46	70.89	4	0.00238263	0.070781	19	21.0811	0.456757	0	1.42819	0	1	0	0	-0.0023159
544	中原环保	2013	D46	72.97	4	0.00220705	0.032334	20	21.3398	0.544197	0	1.78755	0	1	0	0	-0.0366944
544	中原环保	2014	D46	75.8	5	0.00246867	0.029601	21	21.5544	0.606739	0	1.15617	0	0	0	0	-0.0184057
544	中原环保	2015	D46	74.52	4	0.00268332	0.042788	22	21.6065	0.588091	0	0.597052	1	0	0	0.0037767	0
544	中原环保	2016	D46	69.06	3	0.00317256	0.048098	23	22.5484	0.152379	0	0.062058	0	0	0	0.0093097	0
544	中原环保	2017	D46	74.28	4	0.00478469	0.047834	24	22.6344	0.175362	0	0.078804	0	0	0	0.0019129	0
544	中原环保	2018	D46	72.5	4	0.00530688	0.045721	25	22.9301	0.330266	0	0.281933	0	1	0	0.0033041	0
544	中原环保	2019	D46	77.81	5	0.00536167	0.043923	26	23.1105	0.40869	0	0.740001	0	1	0	0	-0.0032343
544	中原环保	2020	D46	79.93	5	0.00555079	0.031968	27	23.5075	0.576077	0	0.278844	0	1	0	0	-0.0109377
544	中原环保	2021	D46	79.15	5	0.00471846	0.025388	28	23.7812	0.660074	0	1.17793	0	1	0	0	-0.0137651
545	吉林制药	2009	C27	63.34	2	0.000631057	-0.065571	16	19.2905	0.963965	5	0.030765	0	0	1	0	-0.050552
545	吉林制药	2010	C27	63.08	2	0.0010374	-0.21175	17	19.2252	1.17328	5	0.152563	1	0	1	0	-0.172188
545	＊ST吉药	2011	C27	66.27	3	0.00115473	-0.028438	18	19.0912	1.22656	5	0.228904	1	0	1	0.109426	0
545	*ST 吉药	2012	C27	60.39	2	0.000475135	0.016346	19	19.0822	1.2226	5	-0.007509	0	0	1	0.0865773	0
545	金浦钛业	2013	C26	51.92	1	0.00316806	0.080896	20	20.8832	0.357445	5	0.051587	1	0	1	0.0994109	0
545	金浦钛业	2014	C26	66.33	3	0.00151423	0.01972	21	21.4721	0.231992	5	-0.162366	1	0	1	0	-0.0159236
545	金浦钛业	2015	C26	72.08	4	0.00213103	0.051957	22	21.6494	0.300855	5	-0.028277	1	0	1	0.0248186	0
545	金浦钛业	2016	C26	72.68	4	0.00302916	0.044809	23	21.715	0.294113	4	0.616046	1	0	1	0	-0.0003466
545	金浦钛业	2017	C26	70.72	4	0.00304194	0.060252	24	21.7357	0.271909	5	0.043076	0	0	1	0.0144574	0
545	金浦钛业	2018	C26	71.77	4	0.00354266	0.032637	25	21.8632	0.34333	5	-0.120281	0	0	1	0	-0.0203751
545	金浦钛业	2019	C26	68.65	3	0.00372378	0.008091	26	21.8518	0.32825	5	-0.224343	0	0	1	0	-0.034821
545	金浦钛业	2020	C26	67.74	3	0.00444208	-0.086651	27	21.7837	0.37427	5	0.406914	1	0	1	0	-0.105675
545	金浦钛业	2021	C26	72.49	4	0.00428585	0.03486	28	21.8477	0.376626	5	0.152514	0	0	1	0.0774058	0
546	光华控股	2009	K70	62.87	2	0.000278211	0.046675	16	19.8238	0.628178	6	-0.848599	0	0	0	0.050757	0
546	光华控股	2010	K70	70.3	4	0.000604924	0.003751	17	20.0011	0.678717	6	3.8963	0	0	0	0	-0.0146562
546	光华控股	2011	K70	71.98	4	0.000238436	0.052383	18	19.8657	0.585151	7	8.58802	1	0	0	0.0388955	0
546	光华控股	2012	K70	66.22	3	0.000597514	0.012788	19	19.8627	0.573679	7	0.154733	0	0	0	0	-0.0205138
546	光华控股	2013	K70	70.61	4	0.000702459	0.071563	20	19.4857	0.301097	7	-0.786169	1	0	0	0.0372555	0
546	金圆股份	2014	C30	70.49	4	0.00178702	0.059904	21	22.1317	0.581223	7	32.6318	0	0	1	0.0181222	0
546	金圆股份	2015	C30	75.77	5	0.00390582	0.066355	22	22.199	0.543304	7	0.050936	1	0	1	0.0143849	0
546	金圆股份	2016	C30	71.91	4	0.00240943	0.064026	23	22.3564	0.544929	6	-0.171026	0	0	1	0.00617	0
546	金圆股份	2017	C30	77.54	5	0.00730777	0.050302	24	22.8015	0.516107	7	0.209928	0	0	1	0	-0.005218
546	金圆股份	2018	N77	79.46	5	0.00482468	0.052907	25	22.8533	0.493778	7	0.082701	0	1	0	0	-0.0091262
546	金圆股份	2019	N77	72.83	4	0.00595402	0.063265	26	22.9371	0.464441	6	0.045093	0	1	0	0.0079865	0
546	金圆股份	2020	N77	63.27	2	0.00523992	0.04927	27	23.0062	0.460148	6	-0.032236	0	0	0	0	-0.0117474
546	金圆股份	2021	N77	70.45	4	0.00799528	0.000525	28	23.1026	0.431598	5	-0.400084	0	1	0	0	-0.055121
547	闽福发A	2009	C39	72.51	4	0.000923361	0.054438	16	21.2525	0.300991	7	0.570291	0	0	0	0.0332755	0
547	闽福发A	2010	C39	70.24	4	0.000792001	0.02755	17	21.3515	0.280524	7	0.847157	0	0	0	0	-0.0175518
547	闽福发A	2011	C39	74.24	4	0.000656973	0.06152	18	21.5027	0.244076	7	1.21223	1	0	0	0.0302263	0
547	闽福发A	2012	C39	69.22	3	0.000677048	0.056733	19	21.673	0.318555	7	1.71381	0	0	0	0.0074815	0
547	闽福发A	2013	C39	68.81	3	0.000597372	0.055183	20	21.7661	0.373312	7	0.571676	0	0	0	0	-0.0008084
547	闽福发A	2014	C39	69.05	3	0.000880669	0.065813	21	21.9711	0.300708	7	0.882177	1	0	0	0.0144596	0
547	航天发展	2015	C39	75.24	5	0.00090619	0.031859	22	22.638	0.189144	9	1.27783	1	0	0	0	-0.0079761
547	航天发展	2016	C39	72.51	4	0.000699899	0.040252	23	22.6614	0.223353	9	0.884227	0	0	0	0	-0.0215705
547	航天发展	2017	C39	72.47	4	0.000460229	0.040525	24	22.7543	0.255145	9	0.638071	0	0	0	0	-0.0066142
547	航天发展	2018	C39	70.35	4	0.00073804	0.054428	25	22.9563	0.22516	9	2.24745	0	1	0	0.0141493	0
547	航天发展	2019	C39	71.5	4	0.000958937	0.066527	26	23.1084	0.24599	9	0.962777	0	0	0	0.0180367	0
547	航天发展	2020	C39	71.57	4	0.000914448	0.070214	27	23.2438	0.248536	9	0.647134	0	0	0	0.0105947	0
547	航天发展	2021	C39	72.81	4	0.00124224	0.046806	28	23.3597	0.284414	8	-0.048871	0	0	0	0	-0.0212071
548	湖南投资	2009	N78	63.9	2	0.00092926	0.054687	16	21.471	0.331394	0	0.12232	0	1	0	0.0170933	0
548	湖南投资	2010	G58	68.33	3	0.000828059	0.044813	17	21.5138	0.329299	0	1.84856	0	0	0	0	-0.0025337
548	湖南投资	2011	G58	70.17	4	0.000707547	0.032575	18	21.4527	0.277067	0	0.044124	0	0	0	0	-0.0152045
548	湖南投资	2012	G54	64.53	2	0.000275387	0.018772	19	21.4933	0.292067	0	0.034177	0	0	0	0	-0.0185088
548	湖南投资	2013	G54	70.31	4	0.000291843	0.010108	20	21.3871	0.228587	0	-0.108196	0	0	0	0	-0.0169845
548	湖南投资	2014	G54	72.05	4	0.00116287	0.009988	21	21.3872	0.219023	0	-0.169638	0	0	0	0	-0.0063778
548	湖南投资	2015	G54	67.3	3	0.000574713	0.003625	22	21.4452	0.273105	0	0.406339	0	0	0	0	-0.0088091
548	湖南投资	2016	G54	71.71	4	0.000506521	0.021058	23	21.5883	0.348942	0	0.222761	0	0	0	0.0153084	0
548	湖南投资	2017	G54	69.42	3	0.000568916	0.058653	24	21.4563	0.21483	0	0.18143	0	0	0	0.0383493	0
548	湖南投资	2018	G54	69.84	3	0.00070096	0.014458	25	21.4804	0.231998	0	0.67805	0	0	0	0	-0.0248153
548	湖南投资	2019	G54	66.86	3	0.00108976	0.02006	26	21.5467	0.265587	0	0.029122	0	0	0	0	-0.0038341
548	湖南投资	2020	G54	68.94	3	0.00136593	0.03694	27	21.5403	0.20753	0	0.233701	0	0	0	0.0145624	0
548	湖南投资	2021	G54	67.42	3	0.0019545	0.018648	28	21.7466	0.340219	0	0.675387	0	1	0	0	-0.0104301
550	江铃汽车	2009	C36	71.16	4	0.000193736	0.130228	16	22.8388	0.403587	9	0.056757	0	1	0	0.0204491	0
550	江铃汽车	2010	C36	69.35	3	0.000302352	0.15546	17	23.1425	0.444496	9	0.040391	1	1	0	0.0355527	0
550	江铃汽车	2011	C36	78.89	5	0.000277454	0.160817	18	23.193	0.37164	9	0.014559	1	1	0	0.0002111	0
550	江铃汽车	2012	C36	78.01	5	0.000305698	0.117441	19	23.2967	0.375408	9	0.175105	1	1	0	0	-0.0414926
550	江铃汽车	2013	C36	76.21	5	0.000172652	0.104193	20	23.5256	0.443279	9	0.189287	1	1	0	0	-0.023831
550	江铃汽车	2014	C36	78	5	0.000245369	0.108114	21	23.6935	0.456394	9	0.278351	1	1	0	0	-0.0084344
550	江铃汽车	2015	C36	77.38	5	0.00026469	0.105557	22	23.7702	0.430844	9	0.519359	1	1	0	0	-0.0109338
550	江铃汽车	2016	C36	78.51	5	0.000255428	0.05381	23	23.9217	0.493372	9	0.465204	1	1	0	0	-0.0560995
550	江铃汽车	2017	C36	79.29	5	0.00162404	0.026188	24	23.996	0.52348	9	0.316436	0	1	0	0	-0.0531568
550	江铃汽车	2018	C36	77.4	5	0.0015456	0.003925	25	23.8759	0.556152	10	0.365361	1	1	0	0	-0.0447337
550	江铃汽车	2019	C36	73.9	4	0.00252454	0.006083	26	23.9137	0.568016	9	0.310939	1	1	0	0	-0.0153855
550	江铃汽车	2020	C36	72.24	4	0.00176887	0.019539	27	24.0621	0.610204	9	0.376171	1	1	0	0.0086338	0
550	江铃汽车	2021	C36	71.66	4	0.00240081	0.021782	28	23.9951	0.675427	9	0.245005	1	1	0	0.0035205	0
551	创元科技	2009	C34	75.78	5	0.000536942	0.05984	15	21.44	0.514775	11	0.008238	0	0	0	0.0090678	0
551	创元科技	2010	C34	69.81	3	0.00118343	0.03816	16	21.816	0.465396	11	0.116961	0	0	0	0	-0.0132909
551	创元科技	2011	S90	73.22	4	0.00153253	0.02678	17	21.875	0.478884	11	-0.334436	1	0	0	0	-0.0229974
551	创元科技	2012	S90	72.24	4	0.00324905	0.012166	18	21.8964	0.488602	12	-0.102742	0	0	0	0	-0.0244729
551	创元科技	2013	S90	73.62	4	0.0035867	0.027185	19	21.9541	0.497835	11	-0.024233	0	0	0	0.0058828	0
551	创元科技	2014	S90	74.71	4	0.00338594	0.023936	20	21.9117	0.463045	11	-0.087741	0	0	0	0	-0.0021859
551	创元科技	2015	S90	73.35	4	0.00358515	0.01873	21	21.9227	0.482095	11	0.0151	1	0	0	0	-0.0054713
551	创元科技	2016	S90	73	4	0.00335361	0.026719	22	22.1123	0.486747	11	-0.043761	0	0	0	0.0082245	0
551	创元科技	2017	S90	72.63	4	0.00238685	0.032008	23	22.1625	0.49669	11	-0.056547	0	0	0	0.0068558	0
551	创元科技	2018	S90	74.21	4	0.00455581	0.035623	24	22.2003	0.508004	11	-0.102342	0	0	0	0.0062263	0
551	创元科技	2019	S90	74.68	4	0.0026179	0.042358	25	22.2577	0.483675	11	-0.037844	0	1	0	0.0097695	0
551	创元科技	2020	S90	73.38	4	0.00425927	0.040709	26	22.3328	0.469686	11	0.173929	0	1	0	0.0025708	0
551	创元科技	2021	S90	66.73	3	0.00431437	0.036086	27	22.4172	0.488661	11	0.193997	0	1	0	0	-0.0036007
552	靖远煤电	2009	B06	71.76	4	0.00137639	0.091004	15	20.1882	0.302127	0	-0.019902	0	1	1	0	-0.0494082
552	靖远煤电	2010	B06	72.29	4	0.000657816	0.090596	16	20.2519	0.303679	0	-0.032679	0	0	1	0	-0.0244323
552	靖远煤电	2011	B06	74	4	0.000756955	0.096541	17	20.4133	0.317642	0	0.183803	1	0	1	0.0010601	0
552	靖远煤电	2012	B06	71.1	4	0.00105776	0.088007	18	22.3492	0.573852	0	-0.493508	1	1	1	0	-0.0036
552	靖远煤电	2013	B06	73.66	4	0.00278321	0.074708	19	22.4698	0.54552	0	1.21987	1	0	1	0	-0.022523
552	靖远煤电	2014	B06	70.87	4	0.002185	0.052683	20	22.5641	0.570138	0	-0.21517	0	1	1	0	-0.0330532
552	靖远煤电	2015	B06	71.24	4	0.0023478	0.019466	21	22.9487	0.338593	0	0.271733	1	0	1	0	-0.0452223
552	靖远煤电	2016	B06	70.97	4	0.0029655	0.024605	22	22.9251	0.305095	0	0.17535	0	1	1	0	-0.0169379
552	靖远煤电	2017	B06	71.99	4	0.00361011	0.056342	23	23.0069	0.299799	0	-0.04859	0	1	1	0.0275548	0
552	靖远煤电	2018	B06	72.58	4	0.00350643	0.056613	24	23.0388	0.279271	0	0.129838	0	1	1	0.0098939	0
552	靖远煤电	2019	B06	70.18	4	0.00313029	0.048244	25	23.1112	0.285366	0	0.294374	0	0	1	0	-0.0038234
552	靖远煤电	2020	B06	47.41	1	0.0036192	0.032892	26	23.3291	0.369849	0	0.136408	0	0	1	0	-0.0149044
552	靖远煤电	2021	B06	51.88	1	0.00466669	0.050312	27	23.3914	0.387447	0	0.044136	0	1	1	0.0095543	0
553	沙隆达A	2009	C26	75.12	5	0.000690036	0.009412	16	21.4358	0.460366	10	-0.300865	0	0	1	0	-0.0503983
553	沙隆达A	2010	C26	72.85	4	0.000432012	0.011698	17	21.4238	0.445368	10	-0.05344	0	0	1	0	-0.0179193
553	沙隆达A	2011	C26	74.42	4	0.000297147	0.023469	18	21.553	0.491651	10	-0.11876	0	0	1	0.0056293	0
553	沙隆达A	2012	C26	62.83	2	0.00129381	0.043412	19	21.601	0.474181	7	-0.153541	0	0	1	0.0222817	0
553	沙隆达A	2013	C26	69.98	3	0.002124	0.118149	20	21.7196	0.428993	8	0.11626	1	0	1	0.0896027	0
553	沙隆达A	2014	C26	71.57	4	0.00169404	0.167428	21	21.7997	0.315886	8	-0.34896	1	0	1	0.0848311	0
553	沙隆达A	2015	C26	75.86	5	0.00233299	0.04768	22	21.8143	0.295535	7	-0.325833	0	0	1	0	-0.0921766
553	沙隆达A	2016	C26	73.39	4	0.00209361	-0.024956	23	21.8168	0.328263	7	-0.034471	1	0	1	0	-0.109885
553	沙隆达A	2017	C26	73.62	4	0.00292717	0.039024	24	24.4024	0.525974	6	-0.679516	0	0	1	0.0216582	0
553	安道麦A	2018	C26	74.23	4	0.0034955	0.056116	25	24.4801	0.479588	5	0.123402	0	0	1	0.0263323	0
553	安道麦A	2019	C26	65.62	3	0.00393723	0.006117	26	24.5363	0.506024	5	0.092277	0	0	1	0	-0.0415641
553	安道麦A	2020	C26	74.58	4	0.00360668	0.007537	27	24.5692	0.54202	5	0.116217	0	0	1	0	-0.0151606
553	安道麦A	2021	C26	67.08	3	0.00450157	0.003251	28	24.64	0.580473	5	0.151612	0	0	1	0	-0.0103593
554	泰山石油	2009	F51	77.82	5	0.000822949	0.009137	16	20.6294	0.037253	0	0.280184	0	1	0	0	-0.10273
554	泰山石油	2010	F51	76.85	5	0.000696599	0.007586	17	20.6713	0.081446	0	0.190466	0	1	0	0	-0.0421521
554	泰山石油	2011	F51	72.13	4	0.00102237	0.009867	18	20.654	0.055558	0	0.049561	0	1	0	0	-0.0148918
554	泰山石油	2012	F51	74.63	4	0.000853789	0.023766	19	20.7205	0.099364	0	0.051226	0	0	0	0.0088173	0
554	泰山石油	2013	F51	77.03	5	0.000918663	0.011137	20	20.843	0.190248	0	0.138184	1	0	0	0	-0.0092111
554	泰山石油	2014	F51	74.36	4	0.00112367	0.005864	21	20.8137	0.160959	0	-0.0437	1	0	0	0	-0.0097244
554	泰山石油	2015	F51	76.27	5	0.00137294	0.003583	22	20.784	0.139825	0	0.000427	1	0	0	0	-0.0061758
554	泰山石油	2016	F51	71.71	4	0.00153677	0.004284	23	20.8058	0.154088	0	0.030545	0	0	0	0	-0.0016313
554	泰山石油	2017	F51	71.42	4	0.0015659	0.002442	24	20.8767	0.209542	0	0.126005	1	0	0	0	-0.0024555
554	泰山石油	2018	F51	74.48	4	0.00165746	0.001618	25	20.9613	0.287817	0	-0.08548	1	0	0	0	-0.0018232
554	泰山石油	2019	F51	72.17	4	0.00138867	0.004597	26	20.9997	0.310079	0	-0.072306	1	0	0	0.0022697	0
554	泰山石油	2020	F51	74.94	4	0.00151543	0.004988	27	21.1194	0.382912	0	0.326094	0	1	0	0.0015079	0
554	泰山石油	2021	F51	72.12	4	0.00234471	0.005501	28	21.1348	0.387348	0	0.111943	0	0	0	0.0008602	0
555	ST 太光	2009	C39	61.5	2	0.000508195	-0.341918	15	16.9622	6.74055	7	0	0	0	0	0	-0.201126
555	ST 太光	2010	C39	62.14	2	0.000751836	0.061645	16	17.9012	3.18311	7	-0.422119	0	0	0	0.289945	0
555	ST 太光	2011	C39	62.02	2	0.000856846	0.0272	17	16.9394	6.68446	7	0.311858	0	0	0	0.0423898	0
555	ST 太光	2012	C39	65.28	3	0.0018044	-0.437714	18	16.7575	8.25642	7	0.139589	0	0	0	0	-0.396093
555	神州信息	2013	C39	61.97	2	0.00067325	0.040164	19	22.5205	0.681127	8	4500.02	0	0	0	0.281013	0
555	神州信息	2014	I65	74.91	4	0.000750962	0.04484	20	22.5801	0.537506	9	0.461537	1	0	0	0.117137	0
555	神州信息	2015	I65	72.37	4	0.00114668	0.050462	21	22.7209	0.552271	10	0.318594	1	0	0	0.0546878	0
555	神州信息	2016	I65	70.83	4	0.000929368	0.02686	22	22.9744	0.507574	9	0.33001	1	0	0	0	-0.0018879
555	神州信息	2017	I65	71.71	4	0.000840403	0.029677	23	23.0954	0.537705	9	0.541113	1	0	0	0.0004689	0
555	神州信息	2018	I65	71.86	4	0.00126183	0.004419	24	23.0932	0.530334	8	0.44556	1	0	0	0	-0.0268685
555	神州信息	2019	I65	64.49	2	0.00141282	0.035475	25	23.0987	0.505153	9	0.859168	1	0	0	0.0204116	0
555	神州信息	2020	I65	73.07	4	0.000867209	0.038698	26	23.2125	0.528217	10	0.645321	1	0	0	0.0134896	0
555	神州信息	2021	I65	77.21	5	0.00173842	0.031223	27	23.2427	0.51487	10	0.972445	1	0	0	0	-0.0038071
558	莱茵置业	2009	K70	72.18	4	0.000552126	0.055504	15	21.6573	0.73576	8	0.524704	0	0	0	0.0108593	0
558	莱茵置业	2010	K70	70.06	4	0.000690459	0.044057	16	22.0477	0.76416	9	2.50829	0	0	0	0	-0.0059253
558	莱茵置业	2011	K70	73.96	4	0.000471011	0.011226	17	22.2541	0.781555	9	-0.233249	1	0	0	0	-0.0425391
558	莱茵置业	2012	K70	71.99	4	0.000638413	0.008478	18	22.4945	0.806471	9	1.88765	1	0	0	0	-0.0199046
558	莱茵置业	2013	K70	74.81	4	0.00190812	0.009705	19	22.5581	0.843875	8	2.07735	1	0	0	0	-0.0074399
558	莱茵置业	2014	K70	73.01	4	0.00461697	0.027255	20	22.2661	0.6261	8	1.19739	1	0	0	0.0101131	0
558	莱茵体育	2015	K70	74.94	4	0.00240948	-0.124406	21	21.7638	0.521308	7	0.464143	1	0	0	0	-0.112858
558	莱茵体育	2016	K70	68.33	3	0.00299418	0.021603	22	21.6574	0.45875	9	2.36287	0	0	0	0.0691109	0
558	莱茵体育	2017	K70	70.59	4	0.00286009	0.017617	23	21.6602	0.457423	9	-0.586824	0	0	0	0.0248324	0
558	莱茵体育	2018	K70	69.89	3	0.00170439	-0.019705	24	21.736	0.509575	9	-0.786148	0	0	0	0	-0.0281611
558	莱茵体育	2019	K70	63.34	2	0.00176657	0.010105	25	21.607	0.468859	9	0.83955	0	0	0	0.0186426	0
558	莱茵体育	2020	K70	71.47	4	0.00167347	-0.0338	26	21.4961	0.436977	9	0.016149	0	0	0	0	-0.033925
558	莱茵体育	2021	K70	66.82	3	0.00150155	-0.054356	27	21.3731	0.41726	9	-0.059511	0	0	0	0	-0.03266
559	万向钱潮	2009	C36	68.54	3	0.000178667	0.051788	15	22.4827	0.676859	9	0.20862	0	1	0	0	-0.0074214
559	万向钱潮	2010	C36	68.03	3	0.000164109	0.058474	16	22.8125	0.499961	9	0.09095	1	1	0	0.0132654	0
559	万向钱潮	2011	C36	72.07	4	0.000357079	0.057858	17	22.8985	0.531791	9	0.028934	0	1	0	0	-0.0023778
559	万向钱潮	2012	C36	74.97	4	0.000778485	0.044579	18	22.8708	0.535614	9	0.40184	0	1	0	0	-0.0185751
559	万向钱潮	2013	C36	73.18	4	0.000671547	0.061956	19	22.9998	0.605592	9	0.490623	0	1	0	0.0128049	0
559	万向钱潮	2014	C36	74.83	4	0.000789314	0.065718	20	23.2001	0.633816	9	0.182776	1	1	0	0.014444	0
559	万向钱潮	2015	C36	72.11	4	0.000896754	0.065783	21	23.2685	0.640637	9	0.515142	1	1	0	0.0015346	0
559	万向钱潮	2016	C36	71.02	4	0.00102694	0.077317	22	23.1672	0.589862	9	0.226422	0	1	0	0.0056558	0
559	万向钱潮	2017	C36	72.64	4	0.001217	0.080103	23	23.1682	0.532298	8	0.23759	0	1	0	0.0093293	0
559	万向钱潮	2018	C36	77.17	5	0.00313268	0.062125	24	23.2122	0.546613	9	0.032823	0	1	0	0	-0.0129203
559	万向钱潮	2019	C36	77.08	5	0.00246591	0.045383	25	23.2105	0.54705	9	0.200287	0	1	0	0	-0.0233151
559	万向钱潮	2020	C36	77.35	5	0.00239266	0.028637	26	23.4635	0.428987	9	0.117614	0	1	0	0	-0.022431
559	万向钱潮	2021	C36	79.18	5	0.00369628	0.041688	27	23.5459	0.477766	9	0.140225	0	1	0	0.0021926	0
560	昆百大A	2009	F52	74.8	4	0.000286944	0.010634	15	21.7757	0.788744	7	0.359281	0	0	0	0	-0.0163745
560	昆百大A	2010	F52	73.22	4	0.00037368	0.008171	16	21.9351	0.815963	7	0.201371	0	0	0	0	-0.0091348
560	昆百大A	2011	F52	75.19	5	0.000538052	0.022533	17	22.1517	0.75425	7	0.33334	0	0	0	0.0103071	0
560	昆百大A	2012	F52	77.28	5	0.000488407	0.040167	18	22.0974	0.716999	6	2.07365	0	0	0	0.0204168	0
560	昆百大A	2013	F52	75.01	5	0.000614534	0.019494	19	22.295	0.745479	7	0.475831	1	0	0	0	-0.0094953
560	昆百大A	2014	F52	79.61	5	0.000945329	0.019953	20	22.2235	0.716329	7	0.083438	1	0	0	0	-0.0059721
560	昆百大A	2015	F52	74.64	4	0.00100891	0.003317	21	22.531	0.382268	7	0.006477	1	0	0	0	-0.0178058
560	昆百大A	2016	F52	74.79	4	0.000793156	0.013114	22	22.6234	0.431851	7	0.853142	1	0	0	0.0027737	0
560	昆百大A	2017	F52	74.63	4	0.00068742	0.004422	23	23.5642	0.530688	7	0.252264	1	0	0	0	-0.0062475
560	我爱我家	2018	K70	68.51	3	0.000719738	0.037884	24	23.6339	0.483221	7	-0.258927	0	0	0	0.030343	0
560	我爱我家	2019	K70	70.02	4	0.00052014	0.043877	25	23.6933	0.469037	7	-0.159564	0	0	0	0.0181112	0
560	我爱我家	2021	K70	72.6	4	0.00122241	0.003967	27	24.2187	0.675067	9	0.070888	0	0	0	0	-0.020087
561	S*ST 长岭	2009	C38	62.28	2	0.000313283	-0.140432	15	19.2439	1.41073	0	-0.117917	0	0	0	0	-1.28578
561	烽火电子	2010	C39	63.94	2	0.000133342	0.080104	16	20.9723	0.38777	0	0.768973	0	0	0	0	-0.306715
561	烽火电子	2011	C39	70.37	4	0.000279838	0.08543	17	21.0808	0.37062	0	1.13776	0	0	0	0	-0.11762
561	烽火电子	2012	C39	69.81	3	0.000198151	0.019826	18	21.2077	0.428241	0	1.3068	0	0	0	0	-0.116026
561	烽火电子	2013	C39	72.71	4	0.000361925	0.018063	19	21.234	0.405321	0	1.63676	0	0	0	0	-0.0491914
561	烽火电子	2014	C39	71.72	4	0.000356506	0.022533	20	21.3682	0.45517	0	1.87432	0	0	0	0	-0.0139356
561	烽火电子	2015	C39	72.09	4	0.000328901	0.041193	21	21.5415	0.503268	0	2.69745	1	0	0	0.0151358	0
561	烽火电子	2016	C39	72.55	4	0.000241593	0.045914	22	21.5598	0.457936	0	1.40886	0	0	0	0.0076383	0
561	烽火电子	2017	C39	72.18	4	0.000255287	0.032028	23	21.7443	0.495297	0	2.24022	0	0	0	0	-0.0083077
561	烽火电子	2018	C39	70.09	4	0.000456274	0.034104	24	21.7909	0.483476	0	1.2085	0	1	0	0	-0.0033981
561	烽火电子	2019	C39	70.35	4	0.000377264	0.030114	25	21.8951	0.496983	0	1.91814	0	0	0	0	-0.0045752
561	烽火电子	2020	C39	67.56	3	0.000423801	0.030871	26	21.9965	0.522123	0	2.16347	0	0	0	0	-0.0012121
561	烽火电子	2021	C39	68.76	3	0.00101497	0.029378	27	22.0814	0.527199	0	1.64133	0	0	0	0	-0.0021608
565	渝三峡A	2009	C26	72.14	4	0.00165391	0.132645	15	21.1063	0.541367	0	-0.091804	0	0	1	0.120191	0
565	渝三峡A	2010	C26	73.34	4	0.00127613	-0.00902	16	21.0758	0.532023	0	0.072177	0	0	1	0	-0.103582
565	渝三峡A	2011	C26	77.79	5	0.00075285	-0.213743	17	20.7117	0.563589	0	0.087059	1	0	1	0	-0.207806
565	渝三峡A	2012	C26	71.79	4	0.00166691	0.055027	18	20.7713	0.446647	0	0.324877	1	0	1	0.148798	0
565	渝三峡A	2013	C26	75.93	5	0.00245627	0.037821	19	20.6923	0.383621	0	0.084097	1	0	1	0.0391831	0
565	渝三峡A	2014	C26	72.15	4	0.00296449	0.046775	20	20.6754	0.331116	0	0.327845	0	0	1	0.0256472	0
565	渝三峡A	2015	C26	74.96	4	0.00386015	0.136285	21	20.7823	0.26697	0	1.12626	1	0	1	0.107729	0
565	渝三峡A	2016	C26	74.23	4	0.00380651	0.167695	22	21.0104	0.262776	0	-0.671878	1	0	1	0.0860605	0
565	渝三峡A	2017	C26	62.85	2	0.003969	0.051638	23	21.175	0.334427	0	-0.577665	0	0	1	0	-0.0964398
565	渝三峡A	2018	C26	69.22	3	0.00452742	0.03079	24	21.1077	0.265447	0	-0.830158	0	0	1	0	-0.0646999
565	渝三峡A	2019	C26	61.78	2	0.00503466	0.04218	25	21.1543	0.263261	0	0.003074	0	0	1	0	-0.01247
565	渝三峡A	2020	C26	71.8	4	0.00431538	0.03467	26	21.1861	0.247254	0	0.016558	0	0	1	0	-0.01293
565	渝三峡A	2021	C26	72.23	4	0.00615161	0.04435	27	21.1976	0.213528	0	0.04308	0	0	1	0.004212	0
566	海南海药	2009	C27	68.94	3	0.000651006	0.08482	15	20.5549	0.473074	9	-0.454609	0	0	1	0.0534263	0
566	海南海药	2010	C27	57.75	1	0.000972718	0.03485	16	20.7986	0.543872	9	0.193313	0	0	1	0	-0.0303075
566	海南海药	2011	C27	66.2	3	0.000792896	0.054033	17	21.4262	0.340401	9	0.08238	1	0	1	0.018717	0
566	海南海药	2012	C27	69.08	3	0.00029964	0.028655	18	21.739	0.460584	9	0.405036	0	0	1	0	-0.0293282
566	海南海药	2013	C27	70.27	4	0.000584283	0.029313	19	21.968	0.542144	9	-0.191337	1	0	1	0	-0.0121773
566	海南海药	2014	C27	68.88	3	0.000851154	0.046446	20	22.0244	0.529454	9	-0.147386	1	0	1	0.0102301	0
566	海南海药	2015	C27	71.6	4	0.00141512	0.040493	21	22.3089	0.480438	9	0.139737	1	0	1	0.002551	0
566	海南海药	2016	C27	71.37	4	0.00160015	0.016585	22	22.9858	0.413974	9	0.962429	1	0	1	0	-0.0232006
566	海南海药	2017	C27	71.54	4	0.00231306	0.007699	23	23.0791	0.518631	9	0.144393	1	0	1	0	-0.0232152
566	海南海药	2018	C27	54.58	1	0.00260401	0.009898	24	23.0589	0.533162	9	-0.529993	1	0	1	0	-0.0075461
566	海南海药	2019	C27	59.34	1	0.0022612	-0.018062	25	23.1007	0.57032	9	-0.027175	1	0	1	0	-0.0312544
566	海南海药	2020	C27	57.12	1	0.00295595	-0.063678	26	23.0534	0.613627	8	-0.084079	1	0	1	0	-0.0562368
566	海南海药	2021	C27	60.51	2	0.0032968	-0.191041	27	22.847	0.714827	9	0.192031	0	0	1	0	-0.131723
567	海德股份	2009	S90	73.42	4	0.000251193	0.058728	15	19.303	0.285396	7	1.65473	0	0	0	0	-0.0325925
567	海德股份	2010	K70	73.53	4	0.000280643	0.087683	16	19.5041	0.327906	7	-0.983458	0	0	0	0.027721	0
567	海德股份	2011	K70	71.22	4	0.000371333	0.005946	17	19.2256	0.106093	7	-0.945901	0	0	0	0	-0.0802586
567	海德股份	2012	K70	72.96	4	0.000400779	-0.063565	18	19.1893	0.136634	7	2.46281	0	0	0	0	-0.0996394
567	海德股份	2013	K70	67.84	3	0.000713903	0.008406	19	19.4322	0.154042	5	68.1253	1	0	0	0.0319782	0
567	海德股份	2014	K70	64.99	2	0.000551335	0.015703	20	19.5701	0.247274	5	157.908	0	0	0	0.0201533	0
567	海德股份	2015	K70	74.61	4	0.000597764	0.101438	21	19.2492	0.046348	5	-0.047548	1	0	0	0.0765783	0
567	海德股份	2016	K70	76	5	0.000266099	0.002326	22	20.9704	0.829037	7	0.18638	1	0	0	0	-0.0507237
567	海德股份	2017	K70	76.37	5	0.00048494	0.020428	23	22.0005	0.917812	7	0.535314	0	0	0	0.0058725	0
568	泸州老窖	2009	C15	78.39	5	0.000610091	0.282726	15	22.5121	0.287201	11	0.15161	1	1	0	0.0884856	0
568	泸州老窖	2010	C15	75.42	5	0.00058723	0.284155	16	22.806	0.306981	11	0.222369	1	1	0	0.0555663	0
568	泸州老窖	2011	C15	75.74	5	0.000725389	0.244894	17	23.2472	0.420958	11	0.35657	1	1	0	0	-0.0053245
568	泸州老窖	2012	C15	76.89	5	0.000596552	0.291693	18	23.4688	0.372576	11	0.259323	1	1	0	0.0236992	0
568	泸州老窖	2013	C15	79.21	5	0.00065967	0.257568	19	23.3432	0.225484	11	-0.215734	1	1	0	0	-0.0729963
568	泸州老窖	2014	C15	79.73	5	0.000742501	0.074108	20	23.3013	0.256437	10	-0.49016	1	1	0	0	-0.198514
568	泸州老窖	2015	C15	77.56	5	0.00048676	0.117642	21	23.3021	0.213882	10	0.43182	1	1	0	0	-0.0338084
568	泸州老窖	2016	C15	73.12	4	0.000483899	0.142584	22	23.3388	0.186441	11	0.503799	1	1	0	0.0138606	0
568	泸州老窖	2017	C15	80.16	6	0.000793949	0.13171	23	23.7067	0.224905	11	0.439381	1	1	0	0.0147942	0
568	泸州老窖	2018	C15	81.44	6	0.00133701	0.155296	24	23.8414	0.242457	11	0.334208	1	1	0	0.0173347	0
568	泸州老窖	2019	C15	80.65	6	0.0016491	0.16052	25	24.0878	0.323833	11	0.252948	1	0	0	0.0213859	0
568	泸州老窖	2020	C15	82.66	6	0.00227975	0.170199	26	24.2789	0.337835	11	0.274784	1	1	0	0.0147703	0
568	泸州老窖	2021	C15	80.49	6	0.00241528	0.183683	27	24.4894	0.348852	11	0.362989	1	1	0	0.0224431	0
570	苏常柴A	2009	C34	69.87	3	0.000618375	0.079119	15	21.8017	0.384901	9	-0.179985	0	0	0	0.0950517	0
570	苏常柴A	2010	C34	70.26	4	0.000720202	0.035624	16	21.9536	0.389066	9	0.086842	0	0	0	0	-0.0198193
570	苏常柴A	2011	C34	70.26	4	0.000669232	0.01891	17	21.7776	0.388028	9	0.000205	0	0	0	0	-0.0290027
570	苏常柴A	2012	C34	71.75	4	0.00139665	0.017814	18	21.86	0.402746	9	0.020427	0	1	0	0	-0.0103041
570	苏常柴A	2013	C34	74.55	4	0.000659382	0.024915	19	21.8359	0.399786	9	-0.11062	0	1	0	0.0019464	0
570	苏常柴A	2014	C34	73.02	4	0.000858936	0.020737	20	21.876	0.38324	9	-0.071424	0	1	0	0	-0.0028195
570	苏常柴A	2015	C34	73.28	4	0.000740143	0.022424	21	21.8965	0.374924	9	-0.577282	0	1	0	0.0005092	0
570	苏常柴A	2016	C34	75.41	5	0.000723637	0.017106	22	22.0383	0.371122	9	-0.150364	0	1	0	0	-0.0041333
570	苏常柴A	2017	C34	73.1	4	0.000588478	0.012626	23	22.0388	0.391518	9	0.032893	0	0	0	0	-0.0073413
570	苏常柴A	2018	C34	74.12	4	0.00140702	0.017641	24	21.9891	0.417794	9	0.201802	0	0	0	0.0016455	0
570	苏常柴A	2019	C34	73.72	4	0.00173417	0.007161	25	21.9728	0.389327	8	0.019176	0	0	0	0	-0.0094458
570	苏常柴A	2020	C34	70.65	4	0.00196947	0.013229	26	22.0977	0.419966	9	-0.068104	0	1	0	0.0031687	0
570	苏常柴A	2021	C34	73.18	4	0.00132846	0.021178	27	22.3044	0.362813	9	-0.027071	0	0	0	0.0105715	0
572	海马股份	2009	S90	72.59	4	0.00110363	-0.064286	15	22.7985	0.433772	8	0.475089	0	0	0	0	-0.121457
572	海马股份	2010	C36	69.7	3	0.00070062	0.040001	16	23.2678	0.37421	8	0.563377	0	1	0	0.0724212	0
572	海马汽车	2011	C36	70.41	4	0.000793926	0.042023	17	23.2959	0.355492	8	0.318763	0	1	0	0.0223625	0
572	海马汽车	2012	C36	62.77	2	0.00058147	0.032325	18	23.2641	0.300822	8	0.538262	0	1	0	0	-0.001854
572	海马汽车	2013	C36	66.39	3	0.000803397	0.04061	19	23.3496	0.316922	8	0.447726	1	1	0	0.0097914	0
572	海马汽车	2014	C36	67.34	3	0.000658328	0.016679	20	23.5026	0.39661	8	0.370343	1	1	0	0	-0.0206324
572	海马汽车	2015	C36	67.1	3	0.000694203	0.005863	21	23.5796	0.44184	8	1.32256	1	1	0	0	-0.01996
572	海马汽车	2016	C36	65.17	3	0.000746826	0.000713	22	23.6246	0.470243	9	0.563895	1	1	0	0	-0.013344
572	海马汽车	2017	C36	66.57	3	0.000411257	-0.089613	23	23.4828	0.476495	9	0.5329	1	1	0	0	-0.0893386
572	海马汽车	2018	C36	64.38	2	0.00159069	-0.198401	24	23.162	0.495849	9	-0.241718	1	1	0	0	-0.119306
572	*ST 海马	2019	C36	66.61	3	0.00143246	0.009098	25	23.0962	0.466688	9	0.129078	1	1	0	0.127919	0
572	ST 海马	2020	C36	67.42	3	0.00212142	-0.139252	26	22.9434	0.518158	9	0.391752	1	1	0	0	-0.0862622
572	海马汽车	2021	C36	66.49	3	0.00214243	0.016442	27	22.8283	0.445324	9	1.72677	1	1	0	0.109623	0
573	粤宏远A	2009	K70	69.9	3	0.000648836	0.009282	15	21.6633	0.448261	0	0.476082	0	0	0	0.0350805	0
573	粤宏远A	2010	K70	73.53	4	0.000598802	0.018522	16	21.6543	0.437837	0	0.851744	0	0	0	0.0229392	0
573	粤宏远A	2011	K70	75.09	5	0.00062039	0.024238	17	21.644	0.410128	0	1.1124	0	0	0	0.0148597	0
573	粤宏远A	2012	K70	74.04	4	0.000774048	0.024134	18	21.6789	0.423265	0	1.50979	0	0	0	0.0063839	0
573	粤宏远A	2013	K70	69.69	3	0.00136593	0.037072	19	21.7967	0.450208	0	0.109947	0	0	0	0.0172525	0
573	粤宏远A	2014	K70	74.65	4	0.000764994	0.001806	20	21.9239	0.513962	0	-0.089261	0	0	0	0	-0.030431
573	粤宏远A	2015	K70	65.75	3	0.000734137	-0.031018	21	21.8823	0.52116	0	0.123541	1	0	0	0	-0.0444664
573	粤宏远A	2016	K70	68.38	3	0.00092614	0.069721	22	21.7387	0.377309	0	2.47919	1	0	0	0.0773094	0
573	粤宏远A	2017	K70	75.89	5	0.00440799	0.01076	23	21.8014	0.415724	0	1.45955	0	0	0	0	-0.0227022
573	粤宏远A	2018	K70	77.38	5	0.00426611	0.011452	24	21.9671	0.507999	0	3.78699	0	0	0	0	-0.0077799
573	粤宏远A	2019	K70	71.18	4	0.00421362	0.018919	25	21.7992	0.40997	0	-0.678986	0	0	0	0.001824	0
573	粤宏远A	2020	K70	70.15	4	0.00342872	-0.038713	26	21.8576	0.493365	0	0.303462	0	0	0	0	-0.0564484
573	粤宏远A	2021	K70	73.06	4	0.00351869	0.054309	27	21.6427	0.332344	0	-0.197754	0	0	0	0.0657586	0
576	*ST 甘化	2009	C13	70.86	4	0.000595593	0.016452	15	20.4661	0.483797	6	-0.203026	0	1	0	0.0663252	0
576	ST 甘化	2010	S90	72.45	4	0.00141748	-0.110295	16	20.369	0.541208	6	-0.240712	0	0	0	0	-0.0931099
576	ST 甘化	2011	S90	62.91	2	0.00189188	-0.214733	17	20.631	0.8604	7	-0.220379	0	0	0	0	-0.174998
576	*ST 甘化	2012	C22	67.6	3	0.00137523	0.051221	18	20.6398	0.801702	7	-0.173599	0	0	1	0.224149	0
576	广东甘化	2013	C22	69.17	3	0.00237784	0.024348	19	21.1131	0.310645	7	-0.003114	0	0	1	0.0682205	0
576	广东甘化	2014	C22	71.11	4	0.00307488	0.006871	20	21.0991	0.294006	7	-0.082595	0	0	1	0.0041052	0
576	广东甘化	2015	C22	72.58	4	0.00272554	0.09055	21	21.3952	0.384404	7	-0.271827	1	0	1	0.0986791	0
576	广东甘化	2016	C22	71.11	4	0.00535668	0.06495	22	21.1785	0.170435	7	2.12187	1	0	1	0	-0.0064514
576	广东甘化	2017	C22	63.31	2	0.00405145	-0.234639	23	20.9136	0.15271	7	-0.62004	0	0	1	0	-0.264265
576	广东甘化	2018	C22	65.42	3	0.00434627	0.064595	24	21.2334	0.311863	7	0.510328	1	0	1	0.172878	0
576	广东甘化	2019	C22	65.02	3	0.00280401	0.068172	25	21.1843	0.277351	7	0.092658	0	0	1	0.0608103	0
576	甘化科工	2020	C35	66.68	3	0.00103105	0.355071	26	21.3876	0.106346	6	1.94786	0	0	0	0.348885	0
576	甘化科工	2021	C35	71.04	4	0.00135274	0.021219	27	21.3409	0.120657	7	-0.559162	0	0	0	0	-0.23078
581	威孚高科	2009	C34	77.45	5	0.00113725	0.09208	11	22.3399	0.385955	9	0.113719	0	0	0	0.0516017	0
581	威孚高科	2010	C34	69.95	3	0.000831787	0.204294	12	22.6345	0.357282	9	0.051387	1	0	0	0.158554	0
581	威孚高科	2011	C34	71.01	4	0.000339236	0.15834	13	22.7938	0.326492	9	0.225612	1	0	0	0.0001665	0
581	威孚高科	2012	C36	74.82	4	0.000557448	0.084501	14	23.1262	0.189489	11	0.297263	1	1	0	0	-0.0724404
581	威孚高科	2013	C36	78.27	5	0.000340368	0.088288	15	23.2939	0.235316	11	0.004797	1	1	0	0	-0.0317212
581	威孚高科	2014	C36	73.61	4	0.000597042	0.109678	16	23.3966	0.222622	11	-0.101249	1	1	0	0.0069455	0
581	威孚高科	2015	C36	77.47	5	0.000638715	0.098876	17	23.4772	0.222287	11	0.118579	1	1	0	0	-0.0096708
581	威孚高科	2016	C36	75.56	5	0.000783302	0.099978	18	23.5719	0.223899	11	0.006849	0	1	0	0	-0.0020173
581	威孚高科	2017	C36	80.2	6	0.0006509	0.130849	19	23.7305	0.241196	11	0.339967	0	1	0	0.0356891	0
581	威孚高科	2018	C36	77.43	5	0.000738765	0.118049	20	23.7626	0.212524	11	-0.019461	0	1	0	0	-0.0069814
581	威孚高科	2019	C36	79.39	5	0.000868121	0.096114	21	23.8996	0.270206	11	0.286465	0	1	0	0	-0.0200546
581	威孚高科	2020	C36	77.33	5	0.00106077	0.103205	22	24.032	0.312834	11	-0.107951	0	1	0	0	-0.0006778
581	威孚高科	2021	C36	77.5	5	0.00136665	0.094719	23	24.0544	0.286304	11	-0.607849	0	1	0	0	-0.0145191
586	*ST 汇源	2009	F52	64.38	2	0.000252127	0.012506	14	20.0615	0.769446	5	0.708931	0	0	0	0.151283	0
586	ST 汇源	2010	I63	67.24	3	0.000304655	0.113438	15	20.0866	0.652037	5	0.410404	0	1	0	0.162792	0
586	汇源通信	2011	I63	68.34	3	0.000337724	0.043544	16	20.0671	0.602868	5	0.560226	0	1	0	0	-0.0066241
586	汇源通信	2012	C39	66.11	3	0.00109759	0.016658	17	20.058	0.582026	5	0.703087	1	0	0	0	-0.0291867
586	汇源通信	2013	C39	69.18	3	0.000826856	0.034589	18	20.0088	0.536989	5	0.91851	0	0	0	0.0054813	0
586	汇源通信	2014	C39	71.63	4	0.000900963	0.016599	19	20.1026	0.56173	5	0.826206	0	0	0	0	-0.0141695
586	汇源通信	2015	C39	68.71	3	0.000901771	0.033478	20	20.0892	0.517645	5	0.476451	1	0	0	0.0102102	0
586	汇源通信	2016	C39	66.51	3	0.00140474	0.006879	21	20.1282	0.527149	5	1.03103	0	0	0	0	-0.0221579
586	汇源通信	2017	C39	68.61	3	0.000712012	0.001688	22	20.1447	0.531551	5	0.167728	0	0	0	0	-0.0141742
586	汇源通信	2018	C39	69.2	3	0.00166191	-0.003116	23	20.2114	0.564357	5	1.0821	1	1	0	0	-0.0105917
586	汇源通信	2019	C39	60.77	2	0.00160155	0.009379	24	20.2536	0.570667	5	0.477431	0	0	0	0.0085593	0
586	汇源通信	2020	C39	57.5	1	0.00163385	0.046408	25	20.0116	0.443661	5	0.304166	0	0	0	0.0346697	0
586	汇源通信	2021	C39	63.52	2	0.00186265	0.054488	26	20.0601	0.415471	5	0.056823	0	0	0	0.0288519	0
589	黔轮胎A	2009	C29	73.99	4	0.000944606	0.083912	13	22.1901	0.642196	10	0.045861	0	0	0	0.0706087	0
589	黔轮胎A	2010	C29	72.62	4	0.00136071	0.022806	14	22.4242	0.706288	10	0.037138	0	0	0	0	-0.0333955
589	黔轮胎A	2011	C29	74.75	4	0.00119054	0.013589	15	22.6781	0.695743	10	-0.08685	1	0	0	0	-0.0235162
589	黔轮胎A	2012	C29	68.45	3	0.000811218	0.019072	16	22.6306	0.66665	10	-0.03491	0	0	0	0	-0.0060925
589	黔轮胎A	2013	C29	72.7	4	0.000517197	0.023027	17	22.7477	0.685134	10	-0.113304	0	0	0	0.003317	0
589	黔轮胎A	2014	C29	70.78	4	0.000348695	0.017161	18	22.9985	0.612106	10	0.084433	0	0	0	0	-0.0037442
589	黔轮胎A	2015	C29	68.24	3	0.000330069	-0.023131	19	23.137	0.688149	10	-0.138673	1	0	0	0	-0.0455297
589	黔轮胎A	2016	C29	68.77	3	0.000679454	0.001416	20	23.0678	0.656792	10	0.03946	0	0	0	0.0078851	0
589	黔轮胎A	2017	C29	64.28	2	0.00158924	-0.022818	21	22.997	0.656262	10	0.024387	0	0	0	0	-0.0202239
589	黔轮胎A	2018	C29	66.52	3	0.00208198	0.008412	22	23.0729	0.674157	10	-0.07419	0	0	0	0.0226524	0
589	贵州轮胎	2019	C29	67.47	3	0.00140475	0.012874	23	23.0766	0.646081	8	-0.000133	0	0	0	0.013228	0
589	贵州轮胎	2020	C29	68.54	3	0.001461	0.098858	24	23.167	0.576066	9	0.041635	0	0	0	0.0957152	0
589	贵州轮胎	2021	C29	72.25	4	0.00182876	0.028721	25	23.2786	0.538593	10	0.021959	0	0	0	0	-0.0347149
590	紫光古汉	2009	C27	71.41	4	0.000732725	-0.170756	13	20.0623	0.552185	7	0.356976	0	0	1	0	-0.190652
590	紫光古汉	2010	C27	67.53	3	0.000473205	0.082909	14	20.1589	0.50964	7	0.14022	0	0	1	0.17057	0
590	紫光古汉	2011	C27	66.42	3	0.000556277	0.119734	15	20.2165	0.4003	7	-0.065186	0	0	1	0.104498	0
590	紫光古汉	2012	C27	67.57	3	0.000605571	0.195459	16	20.3723	0.320214	7	0.41472	0	0	1	0.12927	0
590	紫光古汉	2013	C27	60.35	2	0.000194049	-0.297615	17	20.1301	0.512252	7	-0.42654	1	0	1	0	-0.420688
590	紫光古汉	2014	C27	63.24	2	0.000566164	-0.146161	18	20.1902	0.686265	7	0.171652	1	0	1	0	-0.0570882
590	*ST 古汉	2015	C27	63.36	2	0.000793819	0.038085	19	20.1913	0.649673	7	0.051546	0	0	1	0.165826	0
590	启迪古汉	2016	C27	66.9	3	0.000686106	0.079451	20	20.2623	0.581474	7	0.479089	0	0	1	0.110497	0
590	启迪古汉	2017	C27	71.1	4	0.000619988	0.011337	21	20.5883	0.332371	7	1.10985	0	0	1	0	-0.0249041
590	启迪古汉	2018	C27	69.81	3	0.00165283	-0.046755	22	20.5207	0.290081	7	1.03085	0	0	1	0	-0.0683056
590	启迪古汉	2019	C27	71.39	4	0.00195615	0.050124	23	20.5569	0.265232	7	0.726309	0	0	1	0.0688858	0
590	启迪药业	2020	C27	72.11	4	0.00181218	0.025469	24	20.6092	0.277164	7	0.603024	0	0	1	0.0026553	0
590	启迪药业	2021	C27	69.04	3	0.00232988	0.036616	25	20.6906	0.294996	7	0.242539	0	0	1	0.0130341	0
591	桐君阁	2009	C27	68.94	3	0.000209974	0.010015	13	21.4752	0.791552	17	-0.102313	0	0	1	0	-0.0005279
591	桐君阁	2010	C27	73.04	4	0.000211249	0.008116	14	21.5541	0.768555	16	-0.183088	0	0	1	0	-0.0021442
591	桐君阁	2011	F52	68.67	3	0.000808786	0.001177	15	21.7157	0.809792	15	-0.10042	0	0	0	0	-0.0080217
591	桐君阁	2012	F52	72.47	4	0.00064189	0.006509	16	21.7964	0.817919	15	-0.201725	0	0	0	0.0022903	0
591	桐君阁	2013	F52	68.46	3	0.000727369	0.006382	17	21.8774	0.823249	15	-0.000877	0	0	0	0.0007851	0
591	桐君阁	2014	F52	67.61	3	0.000442282	-0.001281	18	21.9245	0.856287	14	-0.055256	1	0	0	0	-0.0076369
591	太阳能	2015	F52	66.05	3	0.0123336	0.02169	19	23.8473	0.726502	0	-1.06724	0	0	0	0.0218572	0
591	太阳能	2016	D44	67.32	3	0.0101409	0.022796	20	24.1167	0.612976	9	1.1322	0	0	1	0.0109909	0
591	太阳能	2017	D44	70.86	4	0.0108421	0.025695	21	24.1748	0.611733	9	0.002032	0	0	1	0.0049884	0
591	太阳能	2018	D44	72.17	4	0.0126292	0.024997	22	24.2561	0.623772	9	1.01478	0	0	1	0.0015663	0
591	太阳能	2019	D44	69.25	3	0.0111034	0.024174	23	24.3463	0.640408	9	-0.175279	0	0	1	0	-0.0001225
591	太阳能	2020	D44	66.9	3	0.00927104	0.026035	24	24.3908	0.638227	8	0.085694	0	1	1	0.001302	0
591	太阳能	2021	D44	72.14	4	0.00794419	0.029307	25	24.4063	0.625136	9	-0.01873	0	0	1	0.0034418	0
592	中福实业	2009	A02	71.71	4	0.00105837	0.068988	13	20.7936	0.429733	5	0.148691	0	1	0	0	-0.401507
592	中福实业	2010	A02	69.46	3	0.00148951	0.047165	14	21.3792	0.355135	5	0.399725	0	1	0	0	-0.172742
592	中福实业	2011	A02	71.82	4	0.00166262	0.004671	15	21.3235	0.32262	5	0.220874	1	1	0	0	-0.125148
592	中福实业	2012	A02	74.22	4	0.0021791	0.009081	16	21.325	0.303001	5	-0.051955	1	1	0	0	-0.0455121
592	中福实业	2013	A02	70.73	4	0.00200812	0.026701	17	21.3259	0.262255	5	0.125866	1	1	0	0	-0.0005798
592	平潭发展	2014	A02	79.7	5	0.00163109	0.0358	18	21.4866	0.333412	5	0.415529	0	1	0	0.0117261	0
592	平潭发展	2015	A02	78.2	5	0.00257271	0.011004	19	22.0577	0.098014	5	0.229824	0	1	0	0	-0.0199176
592	平潭发展	2016	A02	74.65	4	0.00264029	0.001282	20	22.1513	0.163072	5	-0.155373	0	1	0	0	-0.020688
592	平潭发展	2017	A02	80.3	6	0.00356033	-0.001582	21	22.1923	0.194945	5	0.79725	0	1	0	0	-0.0112312
592	平潭发展	2018	A02	84.3	6	0.00366912	0.007299	22	22.1828	0.213906	5	-0.051657	0	1	0	0.0043855	0
592	平潭发展	2019	A02	82.49	6	0.00308835	0.00425	23	22.1704	0.158587	5	0.169875	0	1	0	0	-0.0012858
592	平潭发展	2020	A02	81.74	6	0.00209272	-0.0609	24	22.3198	0.335763	5	0.312231	0	1	0	0	-0.0701773
592	平潭发展	2021	A02	69.29	3	0.00226697	-0.188123	25	22.148	0.400775	5	-0.041821	0	1	0	0	-0.134643
593	大通燃气	2009	F52	68.43	3	0.000584112	0.123873	13	20.1724	0.519646	9	0.642808	0	0	0	0.117205	0
593	大通燃气	2010	F52	65.39	3	0.000776781	0.00892	14	20.3356	0.583379	9	2.47427	0	0	0	0	-0.066009
593	大通燃气	2011	F52	70.68	4	0.000265816	0.078525	15	20.2976	0.488884	9	0.243233	0	0	0	0.0409834	0
593	大通燃气	2012	F52	66.55	3	0.000746331	0.025901	16	20.257	0.464663	9	0.640643	0	0	0	0	-0.0352646
593	大通燃气	2013	F52	68.53	3	0.00110538	0.043158	17	20.6245	0.263404	9	0.497321	1	0	0	0.0115191	0
593	大通燃气	2014	F52	70.91	4	0.00140318	0.022336	18	20.4602	0.13501	9	0.44483	0	0	0	0	-0.0258873
593	大通燃气	2015	F52	68.6	3	0.00389972	0.017836	19	20.4878	0.177676	9	0.301819	1	0	0	0	-0.0127769
593	大通燃气	2016	F52	67.01	3	0.010312	-0.03269	20	21.1812	0.300704	8	0.016484	0	0	0	0	-0.0667828
593	大通燃气	2017	D45	64.52	2	0.00971841	0.01554	21	21.2689	0.357766	7	0.452913	0	1	0	0.0330969	0
593	大通燃气	2018	D45	70.01	4	0.0089939	-0.114084	22	21.214	0.432778	9	0.054115	1	1	0	0	-0.113939
593	大通燃气	2019	D45	63.21	2	0.00880783	0.021896	23	21.4096	0.50351	9	0.551805	0	0	0	0.0894123	0
593	大通燃气	2020	D45	69.12	3	0.00863036	0.020071	24	21.4661	0.500502	10	0.571905	0	0	0	0.0323719	0
593	德龙汇能	2021	D45	65.44	3	0.0113287	0.025928	25	21.4943	0.489825	8	0.166363	0	1	0	0.0186038	0
596	古井贡酒	2009	C15	70.35	4	0.000807521	0.104344	13	21.0176	0.398019	0	0.384999	1	1	0	0.0715503	0
596	古井贡酒	2010	C15	67.59	3	0.000539471	0.168875	14	21.3427	0.435138	0	0.628057	1	1	0	0.133435	0
596	古井贡酒	2011	C15	69.38	3	0.000725811	0.133525	15	22.1683	0.349073	0	0.639099	1	1	0	0.0430641	0
596	古井贡酒	2012	C15	69.01	3	0.000543626	0.136694	16	22.3925	0.364091	0	-0.089376	1	1	0	0	-0.0165264
596	古井贡酒	2013	C15	70.36	4	0.000171321	0.10693	17	22.484	0.356576	0	0.173307	1	1	0	0	-0.0467476
596	古井贡酒	2014	C15	73.52	4	0.000714583	0.093091	18	22.5817	0.348088	0	-0.014311	1	1	0	0	-0.032887
596	古井贡酒	2015	C15	70.96	4	0.000723428	0.099619	19	22.695	0.327075	0	-0.04793	1	1	0	0	-0.0055288
596	古井贡酒	2016	C15	69.92	3	0.000197521	0.097333	20	22.8907	0.319987	0	0.034958	1	1	0	0	-0.0006415
596	古井贡酒	2017	C15	70.89	4	0.00070117	0.116739	21	23.041	0.326182	0	-0.029241	1	1	0	0.0184094	0
596	古井贡酒	2018	C15	69.69	3	0.00129078	0.139163	22	23.2498	0.35813	0	-0.027779	1	1	0	0.0355057	0
596	古井贡酒	2019	C15	69.5	3	0.00159156	0.155559	23	23.3531	0.320024	0	-0.00031	1	0	0	0.0241523	0
596	古井贡酒	2020	C15	71.62	4	0.00163659	0.121679	24	23.4437	0.31197	0	-0.128307	1	1	0	0	-0.0267381
596	古井贡酒	2021	C15	75.34	5	0.0022729	0.093411	25	23.9587	0.321237	0	0.023516	1	1	0	0	-0.0209332
597	东北制药	2009	C27	71.09	4	0.000366323	0.078317	13	22.5281	0.662181	9	-0.071011	0	0	1	0.0280777	0
597	东北制药	2010	C27	73.78	4	0.00101458	0.010217	14	22.447	0.630044	9	-0.607533	0	0	1	0	-0.0724719
597	东北制药	2011	C27	72.63	4	0.000434783	-0.06526	15	22.4935	0.702104	9	-0.695642	1	0	1	0	-0.105571
597	东北制药	2012	C27	73.18	4	0.000350508	0.000906	16	22.5139	0.706934	8	-0.133303	1	0	1	0.0254657	0
597	东北制药	2013	C27	75.39	5	0.000362413	-0.021868	17	22.7454	0.788334	9	0.054615	1	0	1	0	-0.0151167
597	东北制药	2014	C27	75.09	5	0.000523773	0.009777	18	22.8719	0.677917	9	0.062949	1	0	1	0.0287363	0
597	东北制药	2015	C27	75.16	5	0.000436872	-0.045113	19	22.8857	0.723788	9	-0.028894	1	0	1	0	-0.0443265
597	东北制药	2016	C27	75.82	5	0.000878252	0.002691	20	23.0046	0.751378	9	-0.188888	0	0	1	0.0305464	0
597	东北制药	2017	C27	72.63	4	0.0031547	0.00869	21	23.0835	0.759463	9	0.041563	1	0	1	0.0184006	0
597	东北制药	2018	C27	76.97	5	0.00532451	0.017184	22	23.1845	0.693411	9	-0.010378	1	0	1	0.0163772	0
597	东北制药	2019	C27	72.74	4	0.00435866	0.013592	23	23.2522	0.687569	9	0.120683	1	0	1	0.0025529	0
597	东北制药	2020	C27	74.4	4	0.00441737	0.00089	24	23.2219	0.661161	11	0.076067	1	0	1	0	-0.0121538
597	东北制药	2021	C27	72.38	4	0.00514943	0.007242	25	23.3019	0.674474	11	-0.026536	1	0	1	0.0017925	0
598	蓝星清洗	2009	C26	69.88	3	0.000969243	-0.057858	13	21.453	0.691609	9	0.279463	0	0	1	0	-0.0643299
598	兴蓉投资	2010	N78	73.78	4	0.0018595	0.091175	14	21.6741	0.365283	9	0.110389	0	1	0	0.128758	0
598	兴蓉投资	2011	N78	75.94	5	0.00139193	0.082902	15	22.682	0.474344	9	-0.068454	0	1	0	0.0436082	0
598	兴蓉投资	2012	D46	79.14	5	0.00373788	0.087021	16	22.845	0.478082	9	0.125281	0	1	0	0.0222703	0
598	兴蓉投资	2013	D46	81.41	6	0.0037759	0.072126	17	23.0654	0.346266	8	-0.029391	0	1	0	0	-0.0043869
598	兴蓉投资	2014	D46	78.28	5	0.00468951	0.062666	18	23.2207	0.383473	9	0.280609	0	0	0	0	-0.0142708
598	兴蓉环境	2015	D46	73.82	4	0.00470915	0.060019	19	23.3767	0.414519	8	-0.022825	1	0	0	0	-0.0085523
598	兴蓉环境	2016	D46	76.91	5	0.00452179	0.051524	20	23.5517	0.459026	9	0.076824	0	0	0	0	-0.0120769
598	兴蓉环境	2017	D46	77.97	5	0.00701499	0.048849	21	23.6547	0.456978	9	0.021869	0	0	0	0	-0.0094918
598	兴蓉环境	2018	D46	81.97	6	0.00745837	0.048214	22	23.7641	0.466923	5	0.064535	0	1	0	0	-0.0043117
598	兴蓉环境	2019	D46	83.94	6	0.00665293	0.043435	23	23.9556	0.526595	6	0.32804	0	1	0	0	-0.0049907
598	兴蓉环境	2020	D46	79.63	5	0.00576854	0.042848	24	24.1534	0.574368	9	0.144289	0	1	0	0	-0.0025043
598	兴蓉环境	2021	D46	80.23	6	0.00653046	0.043798	25	24.2646	0.584369	9	0.270982	0	1	0	0	-0.0020707
599	青岛双星	2009	C29	71.08	4	0.00118081	0.061929	13	22.1855	0.665519	9	-0.094462	0	0	0	0.106375	0
599	青岛双星	2010	C29	70.47	4	0.00281464	0.007739	14	22.2728	0.68597	9	-0.002979	0	0	0	0	-0.0139871
599	青岛双星	2011	C29	73.08	4	0.00113333	0.007339	15	22.3157	0.691834	9	-0.017066	0	0	0	0	-0.0061748
599	青岛双星	2012	C29	68.62	3	0.000918334	0.004362	16	22.2948	0.680971	9	0.067343	0	0	0	0	-0.0056499
599	青岛双星	2013	C29	67.67	3	0.00113704	0.005689	17	22.3047	0.679285	9	-0.097097	0	0	0	0	-0.000859
599	青岛双星	2014	C29	68.92	3	0.0011122	0.011515	18	22.3429	0.504491	9	-0.249323	1	0	0	0.0056284	0
599	青岛双星	2015	C29	68.5	3	0.0015401	0.010026	19	22.499	0.560562	8	0.299325	1	0	0	0.0013694	0
599	青岛双星	2016	C29	66.57	3	0.00169566	0.01075	20	22.704	0.627498	9	0.022397	1	0	0	0.0015887	0
599	青岛双星	2017	C29	67.53	3	0.00274566	0.012167	21	22.8491	0.665051	9	0.032996	1	0	0	0.0018355	0
599	青岛双星	2018	C29	67.56	3	0.00370767	0.003221	22	22.9166	0.570377	8	-0.056684	0	0	0	0	-0.0089838
599	青岛双星	2019	C29	69.11	3	0.00228229	-0.031526	23	23.0139	0.63229	9	0.011325	0	0	0	0	-0.0399815
599	青岛双星	2020	C29	67.06	3	0.00268355	-0.007182	24	23.0318	0.650014	9	-0.039974	0	0	0	0.0098194	0
599	青岛双星	2021	C29	69.83	3	0.0033129	-0.036412	25	23.1069	0.71132	9	-0.024309	0	0	0	0	-0.0266052
600	建投能源	2009	D44	71.5	4	0.00221819	0.010581	13	23.0333	0.596122	0	-0.034648	0	0	1	0	-0.0149372
600	建投能源	2010	D44	70.52	4	0.00256376	0.003078	14	23.2187	0.662253	0	0.017715	0	0	1	0	-0.0131769
600	建投能源	2011	D44	70.95	4	0.00260499	0.001043	15	23.4706	0.739262	0	-0.016826	1	0	1	0	-0.0074588
600	建投能源	2012	D44	72.09	4	0.00353995	0.010017	16	23.557	0.751395	0	0.032868	0	0	1	0.0062925	0
600	建投能源	2013	D44	74.48	4	0.00301309	0.059632	17	23.6136	0.712163	0	-0.013367	1	0	1	0.053385	0
600	建投能源	2014	D44	72.84	4	0.00285931	0.105283	18	23.9527	0.566119	0	-0.150735	1	0	1	0.073952	0
600	建投能源	2015	D44	72.41	4	0.00444285	0.101538	19	23.9754	0.513648	0	0.035657	1	0	1	0.0183528	0
600	建投能源	2016	D44	73.86	4	0.00415647	0.066521	20	24.0988	0.546095	0	0.160461	0	0	1	0	-0.0247259
600	建投能源	2017	D44	72.78	4	0.0044312	0.010021	21	24.1626	0.583054	0	0.390276	0	0	1	0	-0.0701804
600	建投能源	2018	D44	72.31	4	0.00555597	0.020772	22	24.1844	0.577559	0	0.10842	0	0	1	0	-0.0174051
600	建投能源	2019	D44	67.88	3	0.00489994	0.02766	23	24.2001	0.570936	0	0.177545	0	0	1	0	-8.11e-05
600	建投能源	2020	D44	72.44	4	0.00597194	0.035619	24	24.2462	0.565608	0	0.315649	0	1	1	0.0085286	0
600	建投能源	2021	D44	70.9	4	0.00682409	-0.071298	25	24.3746	0.684943	0	0.323343	0	0	1	0	-0.10699
601	韶能股份	2009	D44	75.47	5	0.00112284	0.005037	13	22.8568	0.626987	9	0.036862	0	0	1	0.0081926	0
601	韶能股份	2010	D44	71.66	4	0.001898	0.008102	14	22.8521	0.619481	9	-0.069205	0	0	1	0.0062621	0
601	韶能股份	2011	D44	74.54	4	0.00172435	0.010665	15	22.8238	0.602083	9	-0.134051	0	0	1	0.0049368	0
601	韶能股份	2012	D44	72.43	4	0.00137353	0.017404	16	22.8618	0.603037	9	-0.068803	1	0	1	0.0091947	0
601	韶能股份	2013	D44	73.77	4	0.00354473	0.026972	17	22.8854	0.570881	8	-0.130805	0	0	1	0.0132329	0
601	韶能股份	2014	D44	73.19	4	0.003419	0.03146	18	22.8764	0.535824	9	-0.169485	0	0	1	0.0093212	0
601	韶能股份	2015	D44	64.73	2	0.00316846	0.035444	19	22.8642	0.506576	11	-0.112872	1	0	1	0.0076385	0
601	韶能股份	2016	D44	70.33	4	0.00557641	0.052441	20	22.9018	0.490746	11	-0.097677	0	0	1	0.0212524	0
601	韶能股份	2017	D44	72.17	4	0.00770077	0.050015	21	22.9388	0.482853	8	-0.04274	0	0	1	0.006018	0
601	韶能股份	2018	D44	75.05	5	0.00734484	0.031625	22	23.0277	0.519525	9	0.073502	0	0	1	0	-0.0155048
601	韶能股份	2019	D44	74.24	4	0.00593799	0.036127	23	23.1399	0.543918	9	-0.033142	0	0	1	0	-0.0010809
601	韶能股份	2020	D44	72.13	4	0.00629159	0.017324	24	23.2624	0.600835	9	0.008059	1	1	1	0	-0.0201984
601	韶能股份	2021	D44	73.16	4	0.00683811	0.003096	25	23.2856	0.612345	9	-0.153136	0	0	1	0	-0.0233323
603	*ST 威达	2009	C35	58.57	1	0.000473709	-0.021293	13	18.9599	0.575582	0	0.772893	0	0	0	0	-0.0207186
603	*ST 威达	2010	C35	62.42	2	0.000890115	0.021013	14	18.8514	0.5051	0	0.020882	0	0	0	0.0335445	0
603	ST 盛达	2011	B09	47.52	1	0.00106228	0.532228	15	20.7728	0.337488	0	472.944	0	1	1	0.622106	0
603	盛达矿业	2012	B09	58.82	1	0.000652238	0.516576	16	20.7727	0.245279	0	-0.414294	0	1	1	0.136846	0
603	盛达矿业	2013	B09	64.08	2	0.00178356	0.590022	17	20.4761	0.325185	0	0.225379	1	0	1	0.0413295	0
603	盛达矿业	2014	B09	69.87	3	0.00161725	0.336186	18	20.8411	0.279382	0	0.200252	0	1	1	0	-0.0897712
603	盛达矿业	2015	B09	63.48	2	0.00174064	0.296392	19	21.0658	0.252861	0	0.080884	1	1	1	0	-0.103205
603	盛达矿业	2016	B09	65.61	3	0.00211734	0.116654	20	21.7675	0.068488	0	0.120119	0	1	1	0	-0.223482
603	盛达矿业	2017	B09	65.63	3	0.00302162	0.095454	21	22.1629	0.305247	0	-0.290245	0	0	1	0	-0.122665
603	盛达矿业	2018	B09	65.92	3	0.00245932	0.150308	22	22.034	0.420842	0	-0.059121	1	1	1	0	-0.0225189
603	盛达资源	2019	B09	63.71	2	0.00428977	0.128803	23	22.193	0.387562	0	0.179433	0	0	1	0	-0.0106226
603	盛达资源	2020	B09	63.52	2	0.00432575	0.089025	24	22.2586	0.4348	0	0.038632	0	1	1	0	-0.051321
603	盛达资源	2021	B09	69.28	3	0.00746249	0.111789	25	22.395	0.408645	0	0.622436	0	1	1	0.0069246	0
605	四环药业	2009	C27	57.83	1	0.000577145	0.002239	13	18.7168	0.518108	9	0.357553	0	0	1	0.0901742	0
605	ST 四环	2010	C27	55.35	1	0.000317279	-0.051914	14	18.6852	0.554563	8	-0.031906	0	0	1	0	-0.0173203
605	四环药业	2011	C27	62.14	2	0.000483058	-0.013859	15	18.7022	0.5759	9	0.166053	0	0	1	0.0301899	0
605	*ST 四环	2012	C27	64.98	2	0.000634618	0.038617	16	18.7419	0.553792	9	0.18082	0	0	1	0.0654349	0
605	渤海股份	2013	C27	66.53	3	0.00307363	-0.025798	17	19.9763	0.274286	9	0.23069	1	0	1	0	-0.053175
605	渤海股份	2014	D46	68.18	3	0.00304407	0.016419	18	21.5909	0.544648	9	-0.078675	0	0	0	0.035227	0
605	渤海股份	2015	D46	69.65	3	0.003663	0.019191	19	21.6163	0.533771	9	-0.06807	1	0	0	0.0169938	0
605	渤海股份	2016	D46	69.83	3	0.00513875	0.012898	20	21.9659	0.658364	9	0.218967	0	0	0	0.0024935	0
605	渤海股份	2017	D46	68.86	3	0.00496296	0.030983	21	22.4554	0.562089	9	0.088067	0	0	0	0.0242854	0
605	渤海股份	2018	D46	62.27	2	0.00620904	0.014498	22	22.5709	0.587193	9	0.119855	0	1	0	0	-0.0133698
605	渤海股份	2019	D46	63.32	2	0.00382987	0.005959	23	22.8579	0.669936	9	0.82909	0	1	0	0	-0.0144559
605	渤海股份	2020	D46	67.43	3	0.00380528	0.002158	24	22.8846	0.676494	9	0.360106	0	1	0	0	-0.0098214
605	渤海股份	2021	D46	67.59	3	0.00416696	0.0046	25	22.7768	0.666428	9	0.893139	0	1	0	0	-0.0017635
607	华立药业	2009	C40	73.01	4	0.000308718	-0.03013	13	21.4679	0.631538	6	0.172212	0	1	0	0	-0.0178487
607	华智控股	2010	C40	71.93	4	0.000296173	-0.111969	14	21.2003	0.727613	7	0.700853	0	1	0	0	-0.0782025
607	*ST 华控	2011	C40	74.49	4	0.000578704	0.024099	15	21.2601	0.722712	7	0.318711	0	1	0	0.090243	0
607	华智控股	2012	C40	73.02	4	0.00069178	0.024427	16	21.424	0.726068	7	0.266624	0	1	0	0.0372712	0
607	华智控股	2013	C40	75.02	5	0.000854753	0.018093	17	21.3936	0.703136	7	0.138868	0	1	0	0.0071045	0
607	华媒控股	2014	C40	75.02	5	0.00115525	0.104095	18	21.3926	0.321592	11	-0.982851	1	1	0	0.105425	0
607	华媒控股	2015	R85	83.3	6	0.000721501	0.131661	19	21.5966	0.286123	8	0.377136	1	0	0	0.0668069	0
607	华媒控股	2016	R85	73.43	4	0.000707489	0.095694	20	21.8095	0.326426	8	0.45115	1	0	0	0	-0.0124752
607	华媒控股	2017	R85	82.17	6	0.000689338	0.065656	21	21.8866	0.373694	8	0.423578	0	0	0	0	-0.0427221
607	华媒控股	2018	R85	80.52	6	0.000928046	0.048252	22	21.9015	0.346797	8	0.361821	0	1	0	0	-0.0365878
607	华媒控股	2019	R85	77.72	5	0.000666667	0.016249	23	21.9938	0.443476	7	0.262728	0	1	0	0	-0.0468371
607	华媒控股	2020	R85	79.33	5	0.000851152	-0.115134	24	21.8938	0.51301	7	0.803732	0	1	0	0	-0.144527
607	华媒控股	2021	R85	79.27	5	0.000951777	0.033725	25	22.0635	0.54605	8	0.261742	0	0	0	0.0881523	0
609	绵世股份	2009	C26	74.98	4	0.000850702	0.014166	13	20.7809	0.215066	8	1.53337	0	0	1	0	-0.107247
609	绵世股份	2010	K70	71.52	4	0.00109051	0.066854	14	20.8257	0.245094	6	16.9864	0	0	0	0.0111402	0
609	绵世股份	2011	K70	71.89	4	0.000845258	0.114449	15	21.091	0.306599	8	0	0	0	0	0.0656531	0
609	绵世股份	2012	K70	73.71	4	0.000511274	0.05218	16	21.1815	0.320264	9	23.5778	0	0	0	0	-0.0490718
609	绵世股份	2013	K70	69.99	3	0.000526926	0.056302	17	21.3069	0.348552	9	71.4735	0	0	0	0	-0.0140137
609	绵世股份	2014	K70	73.33	4	0.000537172	0.06174	18	21.3522	0.313943	9	35.5147	0	0	0	0	-0.0022955
609	绵世股份	2015	K70	68.06	3	0.00102569	0.009157	19	21.4076	0.342105	9	24.2774	1	0	0	0	-0.0546462
609	绵石投资	2016	S90	70.9	4	0.000433944	0.062835	20	21.4731	0.319399	8	59.1584	0	0	0	0.0336255	0
609	中迪投资	2017	S90	71.54	4	0.000271739	0.076666	21	21.2842	0.100147	5	0.112719	0	0	0	0.0180022	0
609	中迪投资	2018	S90	66.67	3	0.000479669	-0.020768	22	21.8103	0.489026	5	0.836913	0	0	0	0	-0.0883541
609	中迪投资	2019	S90	68.81	3	0.000234402	0.006134	23	22.1589	0.6333	5	179.844	0	1	0	0	-0.0020406
609	*ST 中迪	2021	S90	65.97	3	0.0017524	-0.128824	25	21.7936	0.704131	6	47.4568	0	1	0	0	-0.0682657
610	西安旅游	2009	L72	66.62	3	0.000717213	-0.003152	13	20.6414	0.543992	0	0.737898	0	1	0	0	-0.0209146
610	西安旅游	2010	L72	71.44	4	0.000752408	0.027999	14	20.6945	0.569959	0	1.78875	0	1	0	0.0237451	0
610	西安旅游	2011	L72	73.37	4	0.0011109	0.041361	15	20.3164	0.344432	0	0.480767	0	1	0	0.0145451	0
610	西安旅游	2012	N78	72.39	4	0.000424809	0.033653	16	20.2588	0.269678	0	0.02762	0	1	0	0.004868	0
610	西安旅游	2013	N78	67.58	3	0.000245098	0.013258	17	20.2813	0.27882	0	-0.060491	0	1	0	0	-0.0173278
610	西安旅游	2014	N78	69.72	3	0.000925812	-0.036094	18	20.1727	0.242374	0	0.096084	0	1	0	0	-0.0544751
610	西安旅游	2015	N78	64.17	2	0.000967118	0.007437	19	20.8691	0.280704	0	-0.032609	0	1	0	0.022273	0
610	西安旅游	2016	N78	66.31	3	0.000920212	0.006583	20	21.0467	0.388244	0	0.096928	0	1	0	0.0061492	0
610	西安旅游	2017	N78	67.08	3	0.000804343	-0.014345	21	21.0618	0.416292	0	-0.15452	0	1	0	0	-0.0191613
610	西安旅游	2018	N78	70.89	4	0.000843289	0.071504	22	20.9127	0.279825	0	-0.093909	0	1	0	0.0729715	0
610	西安旅游	2019	N78	71.54	4	0.000741583	-0.026068	23	20.9379	0.309182	0	-0.290417	0	1	0	0	-0.0633904
610	西安旅游	2020	N78	68.34	3	0.00161148	0.025059	24	21.0052	0.326183	0	0.500253	0	1	0	0.0269418	0
610	西安旅游	2021	N78	66.6	3	0.0020679	-0.036362	25	21.519	0.628386	0	-0.189504	0	1	0	0	-0.0606273
612	焦作万方	2009	C32	77.72	5	0.00181388	0.049332	13	22.0879	0.494623	8	0.009557	0	1	1	0	-0.0634946
612	焦作万方	2010	C32	75.04	5	0.00080506	0.02926	14	22.0986	0.483829	9	-0.043114	1	1	1	0	-0.0445518
612	焦作万方	2011	C32	74.6	4	0.00115935	0.077464	15	22.317	0.502092	8	-0.045682	1	1	1	0.0384873	0
[truncated: 28,493 more rows]
